# Supplementary material for: Sugars dominate the seagrass rhizosphere
Source: Nat Ecol Evol. 2022 May 2;6(7):866–77. doi: 10.1038/s41559-022-01740-z (PMC9262712; doi:10.1038/s41559-022-01740-z)
Supplement: Supplementary file 4 — Table 1: Average concentrations of sugars across sampling sites, seagrass species, seasons, times, and depths. Table 2: Statistical results for all models comparing experimental treatments. Table 3: Post-hoc test results signifying differences across models tested in Supplementary Table 2 and associated means tables. Table 4: Dissolved organic carbon and dissolved organic nitrogen concentrations from pore water underneath and adjacent to a P. oceanica meadow. Table 5: Incubation rates of sucrose degradation from seagrass sediments. Table 6: Metagenomic library statistics and accession numbers. Table 7: Metagenomic bin statistics. Table 8: Metatranscriptomic expression data for sucrose specialist MAGs. Table 9: Description of mass spectrometry imaging datasets. [file 41559_2022_1740_MOESM4_ESM.xlsx]

## Sheet: TableS1
Supplementary Table 1. Average concentrations of sugars across sampling sites, seagrass species, seasons, times, and depths
Country	Sampling Site	Month and Year	Time of day	Seagrass species	Sediment depth	location relative to the meadow	Sugar	Mean concentration (µM)	Standard Error	Sample Size	Min concentration (µM)	Max concentration (µM)
Belize	Carrie Bow Caye	April_2017	08:00:00	Syringodium filiforme	0	inside the meadow	fructose	0.0281229	0.00931093	4	0.0134296	0.0546222
Belize	Carrie Bow Caye	April_2017	08:00:00	Syringodium filiforme	-5	inside the meadow	fructose	0.467846	0.200441	5	0.144762	1.24295
Belize	Carrie Bow Caye	April_2017	08:00:00	Syringodium filiforme	-10	inside the meadow	fructose	0.57982	0.273862	6	0.134793	1.87042
Belize	Carrie Bow Caye	April_2017	08:00:00	Syringodium filiforme	-15	inside the meadow	fructose	0.403272	0.16871	6	0.0988173	1.17857
Belize	Carrie Bow Caye	April_2017	08:00:00	Syringodium filiforme	-20	inside the meadow	fructose	0.18058	0.0768363	5	0.0654329	0.484615
Belize	Carrie Bow Caye	April_2017	08:00:00	Syringodium filiforme	-25	inside the meadow	fructose	0.338708	NA	1	0.338708	0.338708
Belize	Carrie Bow Caye	April_2017	08:00:00	Syringodium filiforme	-30	inside the meadow	fructose	0.147186	NA	1	0.147186	0.147186
Belize	Carrie Bow Caye	April_2017	08:00:00	Syringodium filiforme	0	inside the meadow	glucose	0.0228669	0.000815111	4	0.0213613	0.0249799
Belize	Carrie Bow Caye	April_2017	08:00:00	Syringodium filiforme	-5	inside the meadow	glucose	0.347256	0.0548535	5	0.149953	0.47704
Belize	Carrie Bow Caye	April_2017	08:00:00	Syringodium filiforme	-10	inside the meadow	glucose	0.42606	0.123823	6	0.0628751	0.887674
Belize	Carrie Bow Caye	April_2017	08:00:00	Syringodium filiforme	-15	inside the meadow	glucose	0.285913	0.0729735	6	0.147819	0.553644
Belize	Carrie Bow Caye	April_2017	08:00:00	Syringodium filiforme	-20	inside the meadow	glucose	0.175545	0.0641837	5	0.0509562	0.423745
Belize	Carrie Bow Caye	April_2017	08:00:00	Syringodium filiforme	-25	inside the meadow	glucose	0.418516	NA	1	0.418516	0.418516
Belize	Carrie Bow Caye	April_2017	08:00:00	Syringodium filiforme	-30	inside the meadow	glucose	0.167431	NA	1	0.167431	0.167431
Belize	Carrie Bow Caye	April_2017	08:00:00	Syringodium filiforme	0	inside the meadow	mannitol	0.0793344	0.0485692	4	0.00370922	0.214462
Belize	Carrie Bow Caye	April_2017	08:00:00	Syringodium filiforme	-5	inside the meadow	mannitol	4.63492	3.04565	5	0.0837328	16.0058
Belize	Carrie Bow Caye	April_2017	08:00:00	Syringodium filiforme	-10	inside the meadow	mannitol	7.47049	4.40716	6	0.00985925	27.1437
Belize	Carrie Bow Caye	April_2017	08:00:00	Syringodium filiforme	-15	inside the meadow	mannitol	6.97897	3.65529	6	0.731651	24.0989
Belize	Carrie Bow Caye	April_2017	08:00:00	Syringodium filiforme	-20	inside the meadow	mannitol	3.3174	1.47428	5	0.0123794	6.98557
Belize	Carrie Bow Caye	April_2017	08:00:00	Syringodium filiforme	-25	inside the meadow	mannitol	3.44443	NA	1	3.44443	3.44443
Belize	Carrie Bow Caye	April_2017	08:00:00	Syringodium filiforme	-30	inside the meadow	mannitol	2.46751	NA	1	2.46751	2.46751
Belize	Carrie Bow Caye	April_2017	08:00:00	Syringodium filiforme	0	inside the meadow	myo-inositol	0.00735899	0.0020803	3	0.00329759	0.0101718
Belize	Carrie Bow Caye	April_2017	08:00:00	Syringodium filiforme	-5	inside the meadow	myo-inositol	0.338385	0.111631	5	0.0461431	0.587748
Belize	Carrie Bow Caye	April_2017	08:00:00	Syringodium filiforme	-10	inside the meadow	myo-inositol	0.29416	0.136309	6	0.00935803	0.92739
Belize	Carrie Bow Caye	April_2017	08:00:00	Syringodium filiforme	-15	inside the meadow	myo-inositol	0.300728	0.123696	6	0.0649069	0.901796
Belize	Carrie Bow Caye	April_2017	08:00:00	Syringodium filiforme	-20	inside the meadow	myo-inositol	0.134522	0.0422979	5	0.0292949	0.271829
Belize	Carrie Bow Caye	April_2017	08:00:00	Syringodium filiforme	-25	inside the meadow	myo-inositol	0.161916	NA	1	0.161916	0.161916
Belize	Carrie Bow Caye	April_2017	08:00:00	Syringodium filiforme	-30	inside the meadow	myo-inositol	0.186987	NA	1	0.186987	0.186987
Belize	Carrie Bow Caye	April_2017	08:00:00	Syringodium filiforme	0	inside the meadow	sucrose	0.160758	0.0888356	5	0.0315219	0.507305
Belize	Carrie Bow Caye	April_2017	08:00:00	Syringodium filiforme	-5	inside the meadow	sucrose	65.5936	36.2497	5	1.96417	157.646
Belize	Carrie Bow Caye	April_2017	08:00:00	Syringodium filiforme	-10	inside the meadow	sucrose	35.7832	19.3285	6	0.597522	122.814
Belize	Carrie Bow Caye	April_2017	08:00:00	Syringodium filiforme	-15	inside the meadow	sucrose	31.5332	14.5683	6	1.46103	77.6615
Belize	Carrie Bow Caye	April_2017	08:00:00	Syringodium filiforme	-20	inside the meadow	sucrose	13.2522	6.47522	5	1.4447	33.4385
Belize	Carrie Bow Caye	April_2017	08:00:00	Syringodium filiforme	-25	inside the meadow	sucrose	14.7062	NA	1	14.7062	14.7062
Belize	Carrie Bow Caye	April_2017	08:00:00	Syringodium filiforme	-30	inside the meadow	sucrose	9.54573	NA	1	9.54573	9.54573
Belize	Carrie Bow Caye	April_2017	08:00:00	Syringodium filiforme	0	inside the meadow	trehalose	0.0661474	0.0518634	5	0.00517212	0.273146
Belize	Carrie Bow Caye	April_2017	08:00:00	Syringodium filiforme	-5	inside the meadow	trehalose	2.27673	0.609754	5	0.432109	3.75685
Belize	Carrie Bow Caye	April_2017	08:00:00	Syringodium filiforme	-10	inside the meadow	trehalose	2.57223	1.27053	6	0.0419493	6.84208
Belize	Carrie Bow Caye	April_2017	08:00:00	Syringodium filiforme	-15	inside the meadow	trehalose	2.93874	0.939335	6	0.341669	6.41167
Belize	Carrie Bow Caye	April_2017	08:00:00	Syringodium filiforme	-20	inside the meadow	trehalose	1.95754	1.06783	5	0.504437	6.20559
Belize	Carrie Bow Caye	April_2017	08:00:00	Syringodium filiforme	-25	inside the meadow	trehalose	3.72622	NA	1	3.72622	3.72622
Belize	Carrie Bow Caye	April_2017	08:00:00	Syringodium filiforme	-30	inside the meadow	trehalose	1.15931	NA	1	1.15931	1.15931
Belize	Carrie Bow Caye	April_2017	16:00:00	Sand	0	outside the meadow	fructose	0.200873	NA	1	0.200873	0.200873
Belize	Carrie Bow Caye	April_2017	16:00:00	Sand	-5	outside the meadow	fructose	0.179855	NA	1	0.179855	0.179855
Belize	Carrie Bow Caye	April_2017	16:00:00	Sand	-10	outside the meadow	fructose	0.0199941	NA	1	0.0199941	0.0199941
Belize	Carrie Bow Caye	April_2017	16:00:00	Sand	-15	outside the meadow	fructose	0.204583	NA	1	0.204583	0.204583
Belize	Carrie Bow Caye	April_2017	16:00:00	Sand	-20	outside the meadow	fructose	0.208719	0.120972	2	0.087747	0.32969
Belize	Carrie Bow Caye	April_2017	16:00:00	Sand	-30	outside the meadow	fructose	0.594752	NA	1	0.594752	0.594752
Belize	Carrie Bow Caye	April_2017	16:00:00	Sand	-35	outside the meadow	fructose	0.0276203	0.0276203	2	0	0.0552405
Belize	Carrie Bow Caye	April_2017	16:00:00	Sand	0	outside the meadow	glucose	0.113926	NA	1	0.113926	0.113926
Belize	Carrie Bow Caye	April_2017	16:00:00	Sand	-5	outside the meadow	glucose	0.188397	NA	1	0.188397	0.188397
Belize	Carrie Bow Caye	April_2017	16:00:00	Sand	-10	outside the meadow	glucose	0.0537632	NA	1	0.0537632	0.0537632
Belize	Carrie Bow Caye	April_2017	16:00:00	Sand	-15	outside the meadow	glucose	0.189952	NA	1	0.189952	0.189952
Belize	Carrie Bow Caye	April_2017	16:00:00	Sand	-20	outside the meadow	glucose	0.100573	0.0546482	2	0.0459244	0.155221
Belize	Carrie Bow Caye	April_2017	16:00:00	Sand	-35	outside the meadow	glucose	0.155061	0.050261	2	0.104801	0.205322
Belize	Carrie Bow Caye	April_2017	16:00:00	Sand	0	outside the meadow	mannitol	0.241866	NA	1	0.241866	0.241866
Belize	Carrie Bow Caye	April_2017	16:00:00	Sand	-5	outside the meadow	mannitol	0.0176373	NA	1	0.0176373	0.0176373
Belize	Carrie Bow Caye	April_2017	16:00:00	Sand	-10	outside the meadow	mannitol	0.092602	NA	1	0.092602	0.092602
Belize	Carrie Bow Caye	April_2017	16:00:00	Sand	-15	outside the meadow	mannitol	0.118472	NA	1	0.118472	0.118472
Belize	Carrie Bow Caye	April_2017	16:00:00	Sand	-20	outside the meadow	mannitol	0.125423	0.110615	2	0.014808	0.236038
Belize	Carrie Bow Caye	April_2017	16:00:00	Sand	-35	outside the meadow	mannitol	0.016236	0.00199154	2	0.0142445	0.0182276
Belize	Carrie Bow Caye	April_2017	16:00:00	Sand	0	outside the meadow	myo-inositol	0.0567121	NA	1	0.0567121	0.0567121
Belize	Carrie Bow Caye	April_2017	16:00:00	Sand	-5	outside the meadow	myo-inositol	0.0897693	NA	1	0.0897693	0.0897693
Belize	Carrie Bow Caye	April_2017	16:00:00	Sand	-10	outside the meadow	myo-inositol	0.0259273	NA	1	0.0259273	0.0259273
Belize	Carrie Bow Caye	April_2017	16:00:00	Sand	-15	outside the meadow	myo-inositol	0.097537	NA	1	0.097537	0.097537
Belize	Carrie Bow Caye	April_2017	16:00:00	Sand	-20	outside the meadow	myo-inositol	0.13129	NA	1	0.13129	0.13129
Belize	Carrie Bow Caye	April_2017	16:00:00	Sand	-35	outside the meadow	myo-inositol	0.0473035	0.0120541	2	0.0352494	0.0593576
Belize	Carrie Bow Caye	April_2017	16:00:00	Sand	0	outside the meadow	sucrose	0.57898	NA	1	0.57898	0.57898
Belize	Carrie Bow Caye	April_2017	16:00:00	Sand	-5	outside the meadow	sucrose	0.889579	NA	1	0.889579	0.889579
Belize	Carrie Bow Caye	April_2017	16:00:00	Sand	-10	outside the meadow	sucrose	0.0707904	NA	1	0.0707904	0.0707904
Belize	Carrie Bow Caye	April_2017	16:00:00	Sand	-15	outside the meadow	sucrose	0.375829	NA	1	0.375829	0.375829
Belize	Carrie Bow Caye	April_2017	16:00:00	Sand	-20	outside the meadow	sucrose	0.701424	0.443485	2	0.25794	1.14491
Belize	Carrie Bow Caye	April_2017	16:00:00	Sand	-30	outside the meadow	sucrose	0.750764	NA	1	0.750764	0.750764
Belize	Carrie Bow Caye	April_2017	16:00:00	Sand	-35	outside the meadow	sucrose	0.824243	0.334951	2	0.489292	1.15919
Belize	Carrie Bow Caye	April_2017	16:00:00	Sand	0	outside the meadow	trehalose	0.158022	NA	1	0.158022	0.158022
Belize	Carrie Bow Caye	April_2017	16:00:00	Sand	-5	outside the meadow	trehalose	0.882117	NA	1	0.882117	0.882117
Belize	Carrie Bow Caye	April_2017	16:00:00	Sand	-10	outside the meadow	trehalose	0.0425865	NA	1	0.0425865	0.0425865
Belize	Carrie Bow Caye	April_2017	16:00:00	Sand	-15	outside the meadow	trehalose	0.365143	NA	1	0.365143	0.365143
Belize	Carrie Bow Caye	April_2017	16:00:00	Sand	-20	outside the meadow	trehalose	0.465984	0.287677	2	0.178308	0.753661
Belize	Carrie Bow Caye	April_2017	16:00:00	Sand	-30	outside the meadow	trehalose	0.527467	NA	1	0.527467	0.527467
Belize	Carrie Bow Caye	April_2017	16:00:00	Sand	-35	outside the meadow	trehalose	0.840202	0.454902	2	0.385299	1.2951
Belize	Twin Cayes	April_2017	10:00:00	Thalassia testudinum	0	inside the meadow	fructose	0.100633	0.0444257	3	0.0290169	0.181985
Belize	Twin Cayes	April_2017	10:00:00	Thalassia testudinum	-5	inside the meadow	fructose	0.339042	0.057375	6	0.212961	0.57883
Belize	Twin Cayes	April_2017	10:00:00	Thalassia testudinum	-10	inside the meadow	fructose	1.803	0.898283	5	0.369684	5.28777
Belize	Twin Cayes	April_2017	10:00:00	Thalassia testudinum	-15	inside the meadow	fructose	1.14413	0.361063	5	0.321599	2.23264
Belize	Twin Cayes	April_2017	10:00:00	Thalassia testudinum	-20	inside the meadow	fructose	0.594345	0.174151	4	0.180411	0.999382
Belize	Twin Cayes	April_2017	10:00:00	Thalassia testudinum	-25	inside the meadow	fructose	0.414672	0.156264	5	0.0503312	0.975576
Belize	Twin Cayes	April_2017	10:00:00	Thalassia testudinum	-30	inside the meadow	fructose	0.499656	0.180062	6	0.0637688	1.27765
Belize	Twin Cayes	April_2017	10:00:00	Thalassia testudinum	-35	inside the meadow	fructose	0.670355	0.34614	6	0.0991604	2.37867
Belize	Twin Cayes	April_2017	10:00:00	Thalassia testudinum	-40	inside the meadow	fructose	0.414676	0.127963	5	0.114083	0.789351
Belize	Twin Cayes	April_2017	10:00:00	Thalassia testudinum	0	inside the meadow	glucose	0.0961973	0.01613	3	0.0640097	0.114161
Belize	Twin Cayes	April_2017	10:00:00	Thalassia testudinum	-5	inside the meadow	glucose	0.296899	0.0778585	6	0.0979476	0.562642
Belize	Twin Cayes	April_2017	10:00:00	Thalassia testudinum	-10	inside the meadow	glucose	1.9685	1.44616	5	0.357342	7.74713
Belize	Twin Cayes	April_2017	10:00:00	Thalassia testudinum	-15	inside the meadow	glucose	0.88143	0.219149	5	0.477332	1.72548
Belize	Twin Cayes	April_2017	10:00:00	Thalassia testudinum	-20	inside the meadow	glucose	0.577318	0.298741	4	0.186771	1.45149
Belize	Twin Cayes	April_2017	10:00:00	Thalassia testudinum	-25	inside the meadow	glucose	0.276928	0.0714546	5	0.0533601	0.444285
Belize	Twin Cayes	April_2017	10:00:00	Thalassia testudinum	-30	inside the meadow	glucose	0.295795	0.0979624	6	0.0439714	0.661591
Belize	Twin Cayes	April_2017	10:00:00	Thalassia testudinum	-35	inside the meadow	glucose	0.412526	0.214968	6	0.0766093	1.46733
Belize	Twin Cayes	April_2017	10:00:00	Thalassia testudinum	-40	inside the meadow	glucose	0.451774	0.190311	5	0.0841784	1.15019
Belize	Twin Cayes	April_2017	10:00:00	Thalassia testudinum	0	inside the meadow	mannitol	0.0676846	0.0350699	3	0.00454647	0.125709
Belize	Twin Cayes	April_2017	10:00:00	Thalassia testudinum	-5	inside the meadow	mannitol	0.0918201	0.021273	6	0.0122198	0.158201
Belize	Twin Cayes	April_2017	10:00:00	Thalassia testudinum	-10	inside the meadow	mannitol	0.209094	0.066533	5	0.042683	0.395881
Belize	Twin Cayes	April_2017	10:00:00	Thalassia testudinum	-15	inside the meadow	mannitol	0.192939	0.0461802	5	0.101858	0.336594
Belize	Twin Cayes	April_2017	10:00:00	Thalassia testudinum	-20	inside the meadow	mannitol	0.133269	0.0452511	4	0.0126131	0.231457
Belize	Twin Cayes	April_2017	10:00:00	Thalassia testudinum	-25	inside the meadow	mannitol	0.254754	0.0842012	5	0.0165304	0.500803
Belize	Twin Cayes	April_2017	10:00:00	Thalassia testudinum	-30	inside the meadow	mannitol	0.305085	0.139336	6	0.0182492	0.845694
Belize	Twin Cayes	April_2017	10:00:00	Thalassia testudinum	-35	inside the meadow	mannitol	0.420939	0.171699	6	0.0479556	1.11305
Belize	Twin Cayes	April_2017	10:00:00	Thalassia testudinum	-40	inside the meadow	mannitol	0.30397	0.0998261	5	0.037482	0.639553
Belize	Twin Cayes	April_2017	10:00:00	Thalassia testudinum	0	inside the meadow	myo-inositol	0.0263023	0.00199636	3	0.0224035	0.0289972
Belize	Twin Cayes	April_2017	10:00:00	Thalassia testudinum	-5	inside the meadow	myo-inositol	0.289173	0.0933722	6	0.107271	0.676357
Belize	Twin Cayes	April_2017	10:00:00	Thalassia testudinum	-10	inside the meadow	myo-inositol	1.29835	0.507271	5	0.622285	3.30184
Belize	Twin Cayes	April_2017	10:00:00	Thalassia testudinum	-15	inside the meadow	myo-inositol	1.42859	0.481878	5	0.501712	3.29522
Belize	Twin Cayes	April_2017	10:00:00	Thalassia testudinum	-20	inside the meadow	myo-inositol	0.717111	0.243461	4	0.111259	1.13181
Belize	Twin Cayes	April_2017	10:00:00	Thalassia testudinum	-25	inside the meadow	myo-inositol	0.60497	0.295366	5	0.0147112	1.60783
Belize	Twin Cayes	April_2017	10:00:00	Thalassia testudinum	-30	inside the meadow	myo-inositol	0.917406	0.301358	6	0.128819	2.19535
Belize	Twin Cayes	April_2017	10:00:00	Thalassia testudinum	-35	inside the meadow	myo-inositol	0.639095	0.289182	6	0.147887	2.05963
Belize	Twin Cayes	April_2017	10:00:00	Thalassia testudinum	-40	inside the meadow	myo-inositol	0.358526	0.141278	5	0.0609375	0.86432
Belize	Twin Cayes	April_2017	10:00:00	Thalassia testudinum	0	inside the meadow	sucrose	0.366118	0.150437	5	0.0267552	0.814981
Belize	Twin Cayes	April_2017	10:00:00	Thalassia testudinum	-5	inside the meadow	sucrose	39.0916	34.7992	6	2.31608	213.022
Belize	Twin Cayes	April_2017	10:00:00	Thalassia testudinum	-10	inside the meadow	sucrose	348.987	198.474	5	8.31699	1018.63
Belize	Twin Cayes	April_2017	10:00:00	Thalassia testudinum	-15	inside the meadow	sucrose	274.698	127.786	5	30.9632	689.495
Belize	Twin Cayes	April_2017	10:00:00	Thalassia testudinum	-20	inside the meadow	sucrose	58.8182	27.8828	4	6.53716	134.258
Belize	Twin Cayes	April_2017	10:00:00	Thalassia testudinum	-25	inside the meadow	sucrose	137.963	109.717	5	0.604771	570.677
Belize	Twin Cayes	April_2017	10:00:00	Thalassia testudinum	-30	inside the meadow	sucrose	55.6363	32.6103	6	2.16076	215.07
Belize	Twin Cayes	April_2017	10:00:00	Thalassia testudinum	-35	inside the meadow	sucrose	30.6445	19.1037	6	2.7195	124.931
Belize	Twin Cayes	April_2017	10:00:00	Thalassia testudinum	-40	inside the meadow	sucrose	12.1364	4.95049	5	1.06844	27.5051
Belize	Twin Cayes	April_2017	10:00:00	Thalassia testudinum	0	inside the meadow	trehalose	0.25088	0.0848351	5	0.0717476	0.529043
Belize	Twin Cayes	April_2017	10:00:00	Thalassia testudinum	-5	inside the meadow	trehalose	3.35331	0.860399	6	0.659243	6.97966
Belize	Twin Cayes	April_2017	10:00:00	Thalassia testudinum	-10	inside the meadow	trehalose	10.2448	2.78591	5	0.797658	15.3715
Belize	Twin Cayes	April_2017	10:00:00	Thalassia testudinum	-15	inside the meadow	trehalose	6.48691	1.55981	5	1.91047	11.0154
Belize	Twin Cayes	April_2017	10:00:00	Thalassia testudinum	-20	inside the meadow	trehalose	2.03549	0.374116	4	0.994163	2.74428
Belize	Twin Cayes	April_2017	10:00:00	Thalassia testudinum	-25	inside the meadow	trehalose	2.70237	1.52615	5	0.386757	8.43742
Belize	Twin Cayes	April_2017	10:00:00	Thalassia testudinum	-30	inside the meadow	trehalose	3.39086	1.34042	6	0.466228	9.81931
Belize	Twin Cayes	April_2017	10:00:00	Thalassia testudinum	-35	inside the meadow	trehalose	2.97869	0.94826	6	0.613874	6.07734
Belize	Twin Cayes	April_2017	10:00:00	Thalassia testudinum	-40	inside the meadow	trehalose	1.32824	0.427747	5	0.357564	2.44486
Italy	Galenzana Bay	May_2017	00:00:00	Posidonia oceanicea	-15	inside the meadow	fructose	1.0601	0.938256	6	0.00846363	5.73712
Italy	Galenzana Bay	May_2017	02:00:00	Posidonia oceanicea	-15	inside the meadow	fructose	0.65267	0.324934	6	0.0225573	1.7994
Italy	Galenzana Bay	May_2017	05:00:00	Posidonia oceanicea	-15	inside the meadow	fructose	0.759766	0.493295	7	0.00605939	3.50302
Italy	Galenzana Bay	May_2017	10:00:00	Posidonia oceanicea	-15	inside the meadow	fructose	0.540381	0.240526	10	0.00956148	1.95341
Italy	Galenzana Bay	May_2017	12:00:00	Posidonia oceanicea	-15	inside the meadow	fructose	1.31395	0.654659	7	0.0104853	4.87888
Italy	Galenzana Bay	May_2017	14:00:00	Posidonia oceanicea	-15	inside the meadow	fructose	3.23804	1.76072	8	0.0011834	14.2526
Italy	Galenzana Bay	May_2017	20:00:00	Posidonia oceanicea	-15	inside the meadow	fructose	3.93853	2.40756	8	0.0118893	18.0088
Italy	Galenzana Bay	May_2017	22:00:00	Posidonia oceanicea	-15	inside the meadow	fructose	4.84825	2.29559	9	0.00485007	17.7704
Italy	Galenzana Bay	May_2017	00:00:00	Posidonia oceanicea	-15	inside the meadow	glucose	0.498387	0.426006	6	0.00723139	2.61879
Italy	Galenzana Bay	May_2017	02:00:00	Posidonia oceanicea	-15	inside the meadow	glucose	0.305591	0.169604	7	0.00788902	1.15514
Italy	Galenzana Bay	May_2017	05:00:00	Posidonia oceanicea	-15	inside the meadow	glucose	0.230513	0.142468	7	0.00759735	1.02409
Italy	Galenzana Bay	May_2017	10:00:00	Posidonia oceanicea	-15	inside the meadow	glucose	0.339258	0.137305	8	0.0111719	0.957223
Italy	Galenzana Bay	May_2017	12:00:00	Posidonia oceanicea	-15	inside the meadow	glucose	0.832126	0.504334	8	0.00897979	4.24936
Italy	Galenzana Bay	May_2017	14:00:00	Posidonia oceanicea	-15	inside the meadow	glucose	2.55939	1.48775	9	0.00860206	13.3833
Italy	Galenzana Bay	May_2017	20:00:00	Posidonia oceanicea	-15	inside the meadow	glucose	2.74361	1.59854	8	0.0131074	11.3566
Italy	Galenzana Bay	May_2017	22:00:00	Posidonia oceanicea	-15	inside the meadow	glucose	3.42859	1.66428	8	0.0120561	13.5275
Italy	Galenzana Bay	May_2017	00:00:00	Posidonia oceanicea	-15	inside the meadow	mannitol	0.00910348	0.00578251	6	0.00157362	0.0378898
Italy	Galenzana Bay	May_2017	02:00:00	Posidonia oceanicea	-15	inside the meadow	mannitol	0.0100925	0.0028826	8	0.00191704	0.0250575
Italy	Galenzana Bay	May_2017	05:00:00	Posidonia oceanicea	-15	inside the meadow	mannitol	0.0299733	0.0173349	6	0.00081468	0.109561
Italy	Galenzana Bay	May_2017	10:00:00	Posidonia oceanicea	-15	inside the meadow	mannitol	0.320316	0.125016	9	0.0161453	1.02147
Italy	Galenzana Bay	May_2017	12:00:00	Posidonia oceanicea	-15	inside the meadow	mannitol	0.114283	0.0635662	9	0.000935103	0.598986
Italy	Galenzana Bay	May_2017	14:00:00	Posidonia oceanicea	-15	inside the meadow	mannitol	0.0869589	0.0338635	10	0.00246554	0.297162
Italy	Galenzana Bay	May_2017	20:00:00	Posidonia oceanicea	-15	inside the meadow	mannitol	0.0433737	0.0239788	9	0.00277653	0.229676
Italy	Galenzana Bay	May_2017	22:00:00	Posidonia oceanicea	-15	inside the meadow	mannitol	0.0456233	0.0185324	8	0.00267635	0.132971
Italy	Galenzana Bay	May_2017	00:00:00	Posidonia oceanicea	-15	inside the meadow	myo-inositol	0.0246628	0.0157561	4	0.00221489	0.0697999
Italy	Galenzana Bay	May_2017	02:00:00	Posidonia oceanicea	-15	inside the meadow	myo-inositol	0.0105695	0.0036937	7	0.00348346	0.0309965
Italy	Galenzana Bay	May_2017	05:00:00	Posidonia oceanicea	-15	inside the meadow	myo-inositol	0.0192336	0.0134353	4	0.004796	0.0594857
Italy	Galenzana Bay	May_2017	10:00:00	Posidonia oceanicea	-15	inside the meadow	myo-inositol	0.125796	0.0674071	7	0.00542683	0.4655
Italy	Galenzana Bay	May_2017	12:00:00	Posidonia oceanicea	-15	inside the meadow	myo-inositol	0.0682165	0.0325049	5	0.0113299	0.194456
Italy	Galenzana Bay	May_2017	14:00:00	Posidonia oceanicea	-15	inside the meadow	myo-inositol	0.159732	0.0887869	6	0.00823808	0.574009
Italy	Galenzana Bay	May_2017	20:00:00	Posidonia oceanicea	-15	inside the meadow	myo-inositol	0.0552111	0.0300991	6	0.00275454	0.189379
Italy	Galenzana Bay	May_2017	22:00:00	Posidonia oceanicea	-15	inside the meadow	myo-inositol	0.0601635	0.0378888	7	0.00340344	0.281833
Italy	Galenzana Bay	May_2017	00:00:00	Posidonia oceanicea	-15	inside the meadow	sucrose	6.03798	5.62247	7	0.0230139	39.7543
Italy	Galenzana Bay	May_2017	02:00:00	Posidonia oceanicea	-15	inside the meadow	sucrose	1.91594	1.54174	8	0.0310332	12.6874
Italy	Galenzana Bay	May_2017	05:00:00	Posidonia oceanicea	-15	inside the meadow	sucrose	1.89487	1.5952	8	0.0182377	13.0072
Italy	Galenzana Bay	May_2017	10:00:00	Posidonia oceanicea	-15	inside the meadow	sucrose	140.705	83.6823	10	0.0376135	750.653
Italy	Galenzana Bay	May_2017	12:00:00	Posidonia oceanicea	-15	inside the meadow	sucrose	27.3407	14.2934	10	0.0327435	138.262
Italy	Galenzana Bay	May_2017	14:00:00	Posidonia oceanicea	-15	inside the meadow	sucrose	32.5424	15.8597	10	0.0332594	120.22
Italy	Galenzana Bay	May_2017	20:00:00	Posidonia oceanicea	-15	inside the meadow	sucrose	20.9289	15.5431	9	0.0325913	140.836
Italy	Galenzana Bay	May_2017	22:00:00	Posidonia oceanicea	-15	inside the meadow	sucrose	24.4438	18.5774	9	0.0161721	171.714
Italy	Galenzana Bay	May_2017	00:00:00	Posidonia oceanicea	-15	inside the meadow	trehalose	0.0157239	0.00982879	6	0.000768043	0.05966
Italy	Galenzana Bay	May_2017	02:00:00	Posidonia oceanicea	-15	inside the meadow	trehalose	0.0511598	0.0236837	6	0.000807206	0.157398
Italy	Galenzana Bay	May_2017	05:00:00	Posidonia oceanicea	-15	inside the meadow	trehalose	0.0356837	0.0270883	7	0.000357025	0.196153
Italy	Galenzana Bay	May_2017	10:00:00	Posidonia oceanicea	-15	inside the meadow	trehalose	2.09833	1.1004	8	0.00155051	8.01988
Italy	Galenzana Bay	May_2017	12:00:00	Posidonia oceanicea	-15	inside the meadow	trehalose	0.169301	0.0852528	8	0.00289882	0.667959
Italy	Galenzana Bay	May_2017	14:00:00	Posidonia oceanicea	-15	inside the meadow	trehalose	0.271911	0.209756	8	0.0016072	1.72099
Italy	Galenzana Bay	May_2017	20:00:00	Posidonia oceanicea	-15	inside the meadow	trehalose	0.0578809	0.0390788	8	0.000464657	0.326582
Italy	Galenzana Bay	May_2017	22:00:00	Posidonia oceanicea	-15	inside the meadow	trehalose	0.0826695	0.0490492	7	0.000439913	0.293244
Italy	SantAndrea	April_2017	11:00:00	Sand	0	1 m outside the meadow	fructose	0.0333991	0.0217493	3	0.00517108	0.0761746
Italy	SantAndrea	April_2017	11:00:00	Sand	-10	1 m outside the meadow	fructose	0.0810289	0.032894	4	0.0103569	0.163986
Italy	SantAndrea	April_2017	11:00:00	Sand	-20	1 m outside the meadow	fructose	0.0310932	0.0141763	3	0.0137732	0.0591933
Italy	SantAndrea	April_2017	11:00:00	Sand	-30	1 m outside the meadow	fructose	0.0298302	0.00802731	3	0.0140665	0.0403471
Italy	SantAndrea	July_2016	10:00:00	Sand	0	1 m outside the meadow	fructose	0.0405363	0.00829513	5	0.019436	0.0633219
Italy	SantAndrea	July_2016	10:00:00	Sand	-5	1 m outside the meadow	fructose	0.0548515	0.0138787	7	0.0123129	0.117024
Italy	SantAndrea	July_2016	10:00:00	Sand	-10	1 m outside the meadow	fructose	0.0495368	0.00561839	6	0.0365899	0.0745959
Italy	SantAndrea	July_2016	10:00:00	Sand	-15	1 m outside the meadow	fructose	0.0429405	0.0116907	5	0.00898417	0.0797252
Italy	SantAndrea	July_2016	10:00:00	Sand	-20	1 m outside the meadow	fructose	0.0392501	0.00544836	4	0.0268209	0.0522215
Italy	SantAndrea	July_2016	10:00:00	Sand	-25	1 m outside the meadow	fructose	0.0610907	0.0189778	4	0.0174722	0.0937875
Italy	SantAndrea	July_2016	10:00:00	Sand	-30	1 m outside the meadow	fructose	0.0260835	0.00672416	4	0.00975814	0.0376508
Italy	SantAndrea	October_2016	10:00:00	Sand	0	1 m outside the meadow	fructose	0.00431252	0.00280604	2	0.00150648	0.00711857
Italy	SantAndrea	October_2016	10:00:00	Sand	-5	1 m outside the meadow	fructose	0.0231152	0.0117287	3	0.00278179	0.0434112
Italy	SantAndrea	October_2016	10:00:00	Sand	-10	1 m outside the meadow	fructose	0.017194	0.0139316	2	0.00326249	0.0311256
Italy	SantAndrea	October_2016	10:00:00	Sand	-15	1 m outside the meadow	fructose	0.0468257	0.0156914	3	0.0246646	0.07715
Italy	SantAndrea	October_2016	10:00:00	Sand	-20	1 m outside the meadow	fructose	0.0371067	0.0153082	3	0.0115818	0.0645111
Italy	SantAndrea	October_2016	10:00:00	Sand	-25	1 m outside the meadow	fructose	0	0	2	0	0
Italy	SantAndrea	October_2016	10:00:00	Sand	-30	1 m outside the meadow	fructose	0.0355561	0.00801051	4	0.0187407	0.0523191
Italy	SantAndrea	April_2017	11:00:00	Sand	0	1 m outside the meadow	glucose	0.0246032	0.0130186	2	0.0115846	0.0376218
Italy	SantAndrea	April_2017	11:00:00	Sand	-10	1 m outside the meadow	glucose	0.110692	0.0157714	4	0.0806943	0.154818
Italy	SantAndrea	April_2017	11:00:00	Sand	-20	1 m outside the meadow	glucose	0.0884041	0.039613	4	0.0257343	0.204254
Italy	SantAndrea	April_2017	11:00:00	Sand	-30	1 m outside the meadow	glucose	0.110525	NA	1	0.110525	0.110525
Italy	SantAndrea	July_2016	10:00:00	Sand	0	1 m outside the meadow	glucose	0.0704074	0.00969466	4	0.0498157	0.0874282
Italy	SantAndrea	July_2016	10:00:00	Sand	-5	1 m outside the meadow	glucose	0.115307	0.0435969	7	0.0163351	0.356502
Italy	SantAndrea	July_2016	10:00:00	Sand	-10	1 m outside the meadow	glucose	0.0982349	0.0102405	8	0.0413106	0.136191
Italy	SantAndrea	July_2016	10:00:00	Sand	-15	1 m outside the meadow	glucose	0.096518	0.0189289	6	0.039672	0.140532
Italy	SantAndrea	July_2016	10:00:00	Sand	-20	1 m outside the meadow	glucose	0.113538	0.0269561	5	0.050713	0.199644
Italy	SantAndrea	July_2016	10:00:00	Sand	-25	1 m outside the meadow	glucose	0.0292648	0.0064948	2	0.02277	0.0357596
Italy	SantAndrea	July_2016	10:00:00	Sand	-30	1 m outside the meadow	glucose	0.0517547	0.0101438	6	0.012748	0.0775858
Italy	SantAndrea	October_2016	10:00:00	Sand	0	1 m outside the meadow	glucose	0.0162498	0.0116754	2	0.00457437	0.0279251
Italy	SantAndrea	October_2016	10:00:00	Sand	-5	1 m outside the meadow	glucose	0.0400568	0.0200479	3	0.0122132	0.0789648
Italy	SantAndrea	October_2016	10:00:00	Sand	-10	1 m outside the meadow	glucose	0.0184951	0.0133884	3	0	0.0445116
Italy	SantAndrea	October_2016	10:00:00	Sand	-15	1 m outside the meadow	glucose	0.0208553	0.0110492	3	0	0.037611
Italy	SantAndrea	October_2016	10:00:00	Sand	-20	1 m outside the meadow	glucose	0.0334962	0.0288519	2	0.00464436	0.0623481
Italy	SantAndrea	October_2016	10:00:00	Sand	-25	1 m outside the meadow	glucose	0.0363102	0.0336042	2	0.00270598	0.0699144
Italy	SantAndrea	October_2016	10:00:00	Sand	-30	1 m outside the meadow	glucose	0.0684833	0.0230971	2	0.0453862	0.0915804
Italy	SantAndrea	April_2017	11:00:00	Sand	0	1 m outside the meadow	mannitol	0.115822	0.0331774	3	0.0555337	0.16997
Italy	SantAndrea	April_2017	11:00:00	Sand	-10	1 m outside the meadow	mannitol	0.0505233	0.0225571	3	0.00860859	0.0859319
Italy	SantAndrea	April_2017	11:00:00	Sand	-20	1 m outside the meadow	mannitol	0.232443	0.169755	3	0	0.562972
Italy	SantAndrea	April_2017	11:00:00	Sand	-30	1 m outside the meadow	mannitol	0.0573842	0.0288508	4	0.00860998	0.131969
Italy	SantAndrea	July_2016	10:00:00	Sand	0	1 m outside the meadow	mannitol	0.00705556	0.000257727	2	0.00679783	0.00731328
Italy	SantAndrea	July_2016	10:00:00	Sand	-5	1 m outside the meadow	mannitol	0.0134388	0.00606538	3	0.00160781	0.0216753
Italy	SantAndrea	July_2016	10:00:00	Sand	-10	1 m outside the meadow	mannitol	0.0179311	0.00417942	6	0.00512476	0.0285679
Italy	SantAndrea	July_2016	10:00:00	Sand	-15	1 m outside the meadow	mannitol	0.0148819	0.00423771	4	0.00566382	0.0259912
Italy	SantAndrea	July_2016	10:00:00	Sand	-20	1 m outside the meadow	mannitol	0.00879958	0.00452531	2	0.00427427	0.0133249
Italy	SantAndrea	July_2016	10:00:00	Sand	-25	1 m outside the meadow	mannitol	0.0353591	NA	1	0.0353591	0.0353591
Italy	SantAndrea	July_2016	10:00:00	Sand	-30	1 m outside the meadow	mannitol	0.0302753	0.00949072	4	0.0131774	0.0564791
Italy	SantAndrea	October_2016	10:00:00	Sand	0	1 m outside the meadow	mannitol	0.00655937	0.00415297	2	0.0024064	0.0107123
Italy	SantAndrea	October_2016	10:00:00	Sand	-5	1 m outside the meadow	mannitol	0.00692571	0.0039124	3	0	0.0135424
Italy	SantAndrea	October_2016	10:00:00	Sand	-10	1 m outside the meadow	mannitol	0.00523013	0.00219383	3	0.00223254	0.00950373
Italy	SantAndrea	October_2016	10:00:00	Sand	-15	1 m outside the meadow	mannitol	0.0417827	0.0319024	3	0.00424234	0.105233
Italy	SantAndrea	October_2016	10:00:00	Sand	-20	1 m outside the meadow	mannitol	0.0143088	0.00610084	3	0.00254747	0.0230027
Italy	SantAndrea	October_2016	10:00:00	Sand	-25	1 m outside the meadow	mannitol	0.00644278	0.0013625	2	0.00508027	0.00780528
Italy	SantAndrea	October_2016	10:00:00	Sand	-30	1 m outside the meadow	mannitol	0.0138021	0.00707843	2	0.0067237	0.0208806
Italy	SantAndrea	April_2017	11:00:00	Sand	0	1 m outside the meadow	myo-inositol	0.0292976	0.0114663	2	0.0178313	0.0407638
Italy	SantAndrea	April_2017	11:00:00	Sand	-10	1 m outside the meadow	myo-inositol	0.0323108	0.00383951	4	0.0247168	0.0421793
Italy	SantAndrea	April_2017	11:00:00	Sand	-20	1 m outside the meadow	myo-inositol	0.0361568	0.0258761	2	0.0102807	0.0620329
Italy	SantAndrea	April_2017	11:00:00	Sand	-30	1 m outside the meadow	myo-inositol	0.0269459	0.00864281	2	0.0183031	0.0355887
Italy	SantAndrea	July_2016	10:00:00	Sand	0	1 m outside the meadow	myo-inositol	0.0548342	0.00399784	4	0.0478433	0.0662245
Italy	SantAndrea	July_2016	10:00:00	Sand	-5	1 m outside the meadow	myo-inositol	0.051535	0.0101529	5	0.0118041	0.0688693
Italy	SantAndrea	July_2016	10:00:00	Sand	-10	1 m outside the meadow	myo-inositol	0.0716682	0.0148091	3	0.0421954	0.0889434
Italy	SantAndrea	July_2016	10:00:00	Sand	-15	1 m outside the meadow	myo-inositol	0.0707347	0.0393734	2	0.0313613	0.110108
Italy	SantAndrea	July_2016	10:00:00	Sand	-20	1 m outside the meadow	myo-inositol	0.0192919	0.00875747	2	0.0105345	0.0280494
Italy	SantAndrea	July_2016	10:00:00	Sand	-25	1 m outside the meadow	myo-inositol	0.00926753	NA	1	0.00926753	0.00926753
Italy	SantAndrea	July_2016	10:00:00	Sand	-30	1 m outside the meadow	myo-inositol	0.02745	0.00680441	3	0.0171612	0.0403084
Italy	SantAndrea	October_2016	10:00:00	Sand	0	1 m outside the meadow	myo-inositol	0.0133464	0.00626867	2	0.00707769	0.019615
Italy	SantAndrea	October_2016	10:00:00	Sand	-5	1 m outside the meadow	myo-inositol	0.0403954	0.0228666	3	0.00957411	0.0850665
Italy	SantAndrea	October_2016	10:00:00	Sand	-10	1 m outside the meadow	myo-inositol	0.0386653	0.0112069	3	0.0169009	0.0541862
Italy	SantAndrea	October_2016	10:00:00	Sand	-15	1 m outside the meadow	myo-inositol	0.0271247	0.00832073	3	0.0109665	0.0386517
Italy	SantAndrea	October_2016	10:00:00	Sand	-20	1 m outside the meadow	myo-inositol	0.0459963	0.0180066	2	0.0279897	0.0640028
Italy	SantAndrea	October_2016	10:00:00	Sand	-25	1 m outside the meadow	myo-inositol	0.0515382	0.000267659	2	0.0512705	0.0518059
Italy	SantAndrea	October_2016	10:00:00	Sand	-30	1 m outside the meadow	myo-inositol	0.0255046	0.00610629	4	0.0090435	0.038546
Italy	SantAndrea	April_2017	11:00:00	Sand	0	1 m outside the meadow	sucrose	0.0543869	0.0376042	3	0.00129013	0.127063
Italy	SantAndrea	April_2017	11:00:00	Sand	-10	1 m outside the meadow	sucrose	0.128938	0.0580091	4	0.0386417	0.298086
Italy	SantAndrea	April_2017	11:00:00	Sand	-20	1 m outside the meadow	sucrose	0.104009	0.0264677	4	0.0585453	0.177091
Italy	SantAndrea	April_2017	11:00:00	Sand	-30	1 m outside the meadow	sucrose	0.249783	0.0758176	3	0.124704	0.386561
Italy	SantAndrea	July_2016	10:00:00	Sand	0	1 m outside the meadow	sucrose	0.0271771	0.0144175	5	0.00494999	0.0811309
Italy	SantAndrea	July_2016	10:00:00	Sand	-5	1 m outside the meadow	sucrose	0.0564762	0.0178705	6	0	0.122375
Italy	SantAndrea	July_2016	10:00:00	Sand	-10	1 m outside the meadow	sucrose	0.0664824	0.0261934	5	0.00832452	0.164179
Italy	SantAndrea	July_2016	10:00:00	Sand	-15	1 m outside the meadow	sucrose	0.0568441	0.0258041	5	0.0076359	0.122466
Italy	SantAndrea	July_2016	10:00:00	Sand	-20	1 m outside the meadow	sucrose	0.126456	0.0865391	5	0.00613248	0.469281
Italy	SantAndrea	July_2016	10:00:00	Sand	-25	1 m outside the meadow	sucrose	0.0799966	0.0193399	5	0.0173025	0.12856
Italy	SantAndrea	July_2016	10:00:00	Sand	-30	1 m outside the meadow	sucrose	0.0722065	0.0327288	4	0.00927589	0.150054
Italy	SantAndrea	October_2016	10:00:00	Sand	0	1 m outside the meadow	sucrose	0.0154446	0.0151856	3	0	0.0458144
Italy	SantAndrea	October_2016	10:00:00	Sand	-5	1 m outside the meadow	sucrose	0	0	3	0	0
Italy	SantAndrea	October_2016	10:00:00	Sand	-10	1 m outside the meadow	sucrose	0.00489296	0.00489296	4	0	0.0195719
Italy	SantAndrea	October_2016	10:00:00	Sand	-15	1 m outside the meadow	sucrose	0.0317985	0.0316473	4	0	0.12674
Italy	SantAndrea	October_2016	10:00:00	Sand	-20	1 m outside the meadow	sucrose	1.17797	1.10481	3	0.000789018	3.38598
Italy	SantAndrea	October_2016	10:00:00	Sand	-25	1 m outside the meadow	sucrose	0.517341	0.517341	3	0	1.55202
Italy	SantAndrea	October_2016	10:00:00	Sand	-30	1 m outside the meadow	sucrose	0.00861292	0.00569639	4	0	0.0249789
Italy	SantAndrea	April_2017	11:00:00	Sand	0	1 m outside the meadow	trehalose	0.0219786	0.0118755	3	0.0045405	0.0446625
Italy	SantAndrea	April_2017	11:00:00	Sand	-10	1 m outside the meadow	trehalose	0.259733	0.0728951	4	0.107952	0.448044
Italy	SantAndrea	April_2017	11:00:00	Sand	-20	1 m outside the meadow	trehalose	0.149444	0.0675268	5	0.0190042	0.404425
Italy	SantAndrea	April_2017	11:00:00	Sand	-30	1 m outside the meadow	trehalose	0.166175	0.0542793	4	0.0100567	0.260619
Italy	SantAndrea	July_2016	10:00:00	Sand	0	1 m outside the meadow	trehalose	0.109486	0.0482667	5	0.00475527	0.265731
Italy	SantAndrea	July_2016	10:00:00	Sand	-5	1 m outside the meadow	trehalose	0.365796	0.144281	5	0.00372112	0.721891
Italy	SantAndrea	July_2016	10:00:00	Sand	-10	1 m outside the meadow	trehalose	0.397842	0.122095	5	0.04863	0.801352
Italy	SantAndrea	July_2016	10:00:00	Sand	-15	1 m outside the meadow	trehalose	0.0911476	0.0393478	6	0.00675759	0.215718
Italy	SantAndrea	July_2016	10:00:00	Sand	-20	1 m outside the meadow	trehalose	0.083522	0.0365025	7	0.0078749	0.254239
Italy	SantAndrea	July_2016	10:00:00	Sand	-25	1 m outside the meadow	trehalose	0.144837	0.0364343	5	0.0154514	0.22409
Italy	SantAndrea	July_2016	10:00:00	Sand	-30	1 m outside the meadow	trehalose	0.0813005	0.0276049	5	0.00895186	0.145533
Italy	SantAndrea	October_2016	10:00:00	Sand	0	1 m outside the meadow	trehalose	0.0313691	0.0274684	2	0.00390067	0.0588374
Italy	SantAndrea	October_2016	10:00:00	Sand	-5	1 m outside the meadow	trehalose	0.220812	0.0848303	3	0.0516277	0.316404
Italy	SantAndrea	October_2016	10:00:00	Sand	-10	1 m outside the meadow	trehalose	0.102389	0.0483131	4	0.0144524	0.222295
Italy	SantAndrea	October_2016	10:00:00	Sand	-15	1 m outside the meadow	trehalose	0.170599	0.0775895	4	0.00625303	0.336954
Italy	SantAndrea	October_2016	10:00:00	Sand	-20	1 m outside the meadow	trehalose	0.0775613	0.0321603	4	0.00581569	0.152027
Italy	SantAndrea	October_2016	10:00:00	Sand	-25	1 m outside the meadow	trehalose	0.27419	0.126402	2	0.147788	0.400592
Italy	SantAndrea	October_2016	10:00:00	Sand	-30	1 m outside the meadow	trehalose	0.111184	0.0404322	4	0.0144273	0.207066
Italy	SantAndrea	April_2016	11:00:00	Sand	0	20 m outside the meadow	fructose	0.0421138	0.0155641	4	0.0119522	0.0824785
Italy	SantAndrea	April_2016	11:00:00	Sand	-10	20 m outside the meadow	fructose	0.0951686	0.0417361	4	0.0127746	0.190325
Italy	SantAndrea	April_2016	11:00:00	Sand	-20	20 m outside the meadow	fructose	0.0872473	0.0206658	5	0.0183318	0.13987
Italy	SantAndrea	July_2016	10:00:00	Sand	0	20 m outside the meadow	fructose	0.0815506	0.0490976	5	0	0.272123
Italy	SantAndrea	July_2016	10:00:00	Sand	-5	20 m outside the meadow	fructose	0.0584474	0.0174856	4	0.0374481	0.110768
Italy	SantAndrea	July_2016	10:00:00	Sand	-10	20 m outside the meadow	fructose	0.078175	0.0213775	6	0.0104588	0.165582
Italy	SantAndrea	July_2016	10:00:00	Sand	-15	20 m outside the meadow	fructose	0.053255	0.0142606	5	0.0147753	0.0984777
Italy	SantAndrea	July_2016	10:00:00	Sand	-20	20 m outside the meadow	fructose	0.0735153	0.0278817	6	0.00919496	0.192148
Italy	SantAndrea	July_2016	10:00:00	Sand	-25	20 m outside the meadow	fructose	0.0328675	0.00771838	4	0.0194441	0.0516314
Italy	SantAndrea	July_2016	10:00:00	Sand	-30	20 m outside the meadow	fructose	0.0226755	0.00402948	4	0.0128059	0.0322896
Italy	SantAndrea	October_2016	10:00:00	Sand	0	20 m outside the meadow	fructose	0.00491357	0.00491357	2	0	0.00982715
Italy	SantAndrea	October_2016	10:00:00	Sand	-5	20 m outside the meadow	fructose	0.0627256	0.0202333	3	0.0414324	0.103173
Italy	SantAndrea	October_2016	10:00:00	Sand	-10	20 m outside the meadow	fructose	0.08555	0.066158	2	0.0193921	0.151708
Italy	SantAndrea	October_2016	10:00:00	Sand	-15	20 m outside the meadow	fructose	0.0108099	0.00937852	3	0	0.02949
Italy	SantAndrea	October_2016	10:00:00	Sand	-20	20 m outside the meadow	fructose	0.0505237	0.023645	3	0.0118467	0.0934276
Italy	SantAndrea	October_2016	10:00:00	Sand	-25	20 m outside the meadow	fructose	0.0175151	0.0121551	2	0.00535998	0.0296703
Italy	SantAndrea	October_2016	10:00:00	Sand	-30	20 m outside the meadow	fructose	0.00295128	0.00295128	2	0	0.00590255
Italy	SantAndrea	April_2016	11:00:00	Sand	0	20 m outside the meadow	glucose	0.0419845	0.0102153	4	0.023957	0.0686839
Italy	SantAndrea	April_2016	11:00:00	Sand	-10	20 m outside the meadow	glucose	0.210478	0.0915185	4	0.0512445	0.43604
Italy	SantAndrea	April_2016	11:00:00	Sand	-20	20 m outside the meadow	glucose	0.13228	0.0357591	6	0.0254893	0.233524
Italy	SantAndrea	July_2016	10:00:00	Sand	0	20 m outside the meadow	glucose	0.153193	0.0360648	4	0.0456632	0.20023
Italy	SantAndrea	July_2016	10:00:00	Sand	-5	20 m outside the meadow	glucose	0.154503	0.0271747	5	0.0882993	0.234177
Italy	SantAndrea	July_2016	10:00:00	Sand	-10	20 m outside the meadow	glucose	0.17933	0.042499	6	0.0593092	0.348211
Italy	SantAndrea	July_2016	10:00:00	Sand	-15	20 m outside the meadow	glucose	0.169012	0.0424372	4	0.114405	0.294712
Italy	SantAndrea	July_2016	10:00:00	Sand	-20	20 m outside the meadow	glucose	0.162666	0.065303	7	0.0127188	0.515299
Italy	SantAndrea	July_2016	10:00:00	Sand	-25	20 m outside the meadow	glucose	0.0806507	0.0276221	5	0.0236635	0.186011
Italy	SantAndrea	July_2016	10:00:00	Sand	-30	20 m outside the meadow	glucose	0.0600518	0.0206424	6	0.00943923	0.140687
Italy	SantAndrea	October_2016	10:00:00	Sand	0	20 m outside the meadow	glucose	0.038378	0.029958	3	0.00507076	0.0981641
Italy	SantAndrea	October_2016	10:00:00	Sand	-5	20 m outside the meadow	glucose	0.043351	0.0273886	3	0.00821038	0.0973117
Italy	SantAndrea	October_2016	10:00:00	Sand	-10	20 m outside the meadow	glucose	0.0405349	0.0110953	3	0.028703	0.0627088
Italy	SantAndrea	October_2016	10:00:00	Sand	-15	20 m outside the meadow	glucose	0.0744947	0.0179456	3	0.0400536	0.100461
Italy	SantAndrea	October_2016	10:00:00	Sand	-20	20 m outside the meadow	glucose	0.160063	0.00482246	3	0.150419	0.164993
Italy	SantAndrea	October_2016	10:00:00	Sand	-25	20 m outside the meadow	glucose	0.018305	0.00670924	2	0.0115958	0.0250142
Italy	SantAndrea	October_2016	10:00:00	Sand	-30	20 m outside the meadow	glucose	0.025601	0.0164781	3	0.00697068	0.058459
Italy	SantAndrea	April_2016	11:00:00	Sand	0	20 m outside the meadow	mannitol	0.0316148	0.0253367	3	0.00350718	0.0821833
Italy	SantAndrea	April_2016	11:00:00	Sand	-10	20 m outside the meadow	mannitol	0.0531935	0.0338512	3	0.0101923	0.119981
Italy	SantAndrea	April_2016	11:00:00	Sand	-20	20 m outside the meadow	mannitol	0.223128	0.0466777	4	0.110991	0.338905
Italy	SantAndrea	July_2016	10:00:00	Sand	0	20 m outside the meadow	mannitol	0.0643192	0.04822	5	0.00331681	0.254523
Italy	SantAndrea	July_2016	10:00:00	Sand	-5	20 m outside the meadow	mannitol	0.020502	0.013237	4	0.00265209	0.0597275
Italy	SantAndrea	July_2016	10:00:00	Sand	-10	20 m outside the meadow	mannitol	0.0230255	0.0117863	4	0.00262744	0.0553389
Italy	SantAndrea	July_2016	10:00:00	Sand	-15	20 m outside the meadow	mannitol	0.0307699	0.0174044	4	0	0.079683
Italy	SantAndrea	July_2016	10:00:00	Sand	-20	20 m outside the meadow	mannitol	0.0076236	0.0052054	3	0.00145334	0.0179706
Italy	SantAndrea	July_2016	10:00:00	Sand	-25	20 m outside the meadow	mannitol	0.00987249	0.00475937	4	0.00100581	0.0181926
Italy	SantAndrea	July_2016	10:00:00	Sand	-30	20 m outside the meadow	mannitol	0.020886	0.0170331	5	0.00107936	0.0889395
Italy	SantAndrea	October_2016	10:00:00	Sand	0	20 m outside the meadow	mannitol	0.00761187	0.00240728	2	0.00520459	0.0100192
Italy	SantAndrea	October_2016	10:00:00	Sand	-5	20 m outside the meadow	mannitol	0.00616314	0.000349996	3	0.00548226	0.00664426
Italy	SantAndrea	October_2016	10:00:00	Sand	-10	20 m outside the meadow	mannitol	0.011267	0.00322983	2	0.00803719	0.0144969
Italy	SantAndrea	October_2016	10:00:00	Sand	-15	20 m outside the meadow	mannitol	0.0129075	0.00118403	3	0.0109688	0.0150545
Italy	SantAndrea	October_2016	10:00:00	Sand	-20	20 m outside the meadow	mannitol	0.0598795	0.0486205	2	0.011259	0.1085
Italy	SantAndrea	October_2016	10:00:00	Sand	-25	20 m outside the meadow	mannitol	0.0909379	0.0742008	2	0.016737	0.165139
Italy	SantAndrea	October_2016	10:00:00	Sand	-30	20 m outside the meadow	mannitol	0.00485372	NA	1	0.00485372	0.00485372
Italy	SantAndrea	April_2016	11:00:00	Sand	0	20 m outside the meadow	myo-inositol	0.033972	0.0140376	2	0.0199344	0.0480096
Italy	SantAndrea	April_2016	11:00:00	Sand	-10	20 m outside the meadow	myo-inositol	0.04253	0.00635583	3	0.0302822	0.0516007
Italy	SantAndrea	April_2016	11:00:00	Sand	-20	20 m outside the meadow	myo-inositol	0.0502256	0.0115712	4	0.0215	0.0702757
Italy	SantAndrea	July_2016	10:00:00	Sand	0	20 m outside the meadow	myo-inositol	0.0368684	0.011702	4	0.00898246	0.0583289
Italy	SantAndrea	July_2016	10:00:00	Sand	-5	20 m outside the meadow	myo-inositol	0.0546143	0.0118115	4	0.0352458	0.0883781
Italy	SantAndrea	July_2016	10:00:00	Sand	-10	20 m outside the meadow	myo-inositol	0.0615043	0.0241327	5	0.0085403	0.15168
Italy	SantAndrea	July_2016	10:00:00	Sand	-15	20 m outside the meadow	myo-inositol	0.0306486	0.00978225	2	0.0208663	0.0404308
Italy	SantAndrea	July_2016	10:00:00	Sand	-20	20 m outside the meadow	myo-inositol	0.0356227	0.0110742	5	0.0121302	0.0750918
Italy	SantAndrea	July_2016	10:00:00	Sand	-25	20 m outside the meadow	myo-inositol	0.0406758	0.00799918	4	0.0192252	0.0558024
Italy	SantAndrea	July_2016	10:00:00	Sand	-30	20 m outside the meadow	myo-inositol	0.0299503	0.013905	4	0.00728159	0.0695537
Italy	SantAndrea	October_2016	10:00:00	Sand	0	20 m outside the meadow	myo-inositol	0.0304747	0.0093288	3	0.0202984	0.0491058
Italy	SantAndrea	October_2016	10:00:00	Sand	-5	20 m outside the meadow	myo-inositol	0.0242193	0.00876284	3	0.00765439	0.0374581
Italy	SantAndrea	October_2016	10:00:00	Sand	-10	20 m outside the meadow	myo-inositol	0.0273537	0.00865119	3	0.0101364	0.0374469
Italy	SantAndrea	October_2016	10:00:00	Sand	-15	20 m outside the meadow	myo-inositol	0.0673086	0.0263132	3	0.0336263	0.119168
Italy	SantAndrea	October_2016	10:00:00	Sand	-20	20 m outside the meadow	myo-inositol	0.0676469	0.0293386	3	0.027143	0.124666
Italy	SantAndrea	October_2016	10:00:00	Sand	-25	20 m outside the meadow	myo-inositol	0.0566088	0.0155096	3	0.0347384	0.0865941
Italy	SantAndrea	October_2016	10:00:00	Sand	-30	20 m outside the meadow	myo-inositol	0.0602501	0.0559773	3	0	0.172093
Italy	SantAndrea	April_2016	11:00:00	Sand	0	20 m outside the meadow	sucrose	0.143242	0.0478079	4	0.0462849	0.267285
Italy	SantAndrea	April_2016	11:00:00	Sand	-10	20 m outside the meadow	sucrose	0.11494	0.0705718	3	0.00327586	0.245535
Italy	SantAndrea	April_2016	11:00:00	Sand	-20	20 m outside the meadow	sucrose	0.239611	0.115368	4	0.0897031	0.583076
Italy	SantAndrea	July_2016	10:00:00	Sand	0	20 m outside the meadow	sucrose	0.147206	0.0556476	4	0.0500931	0.243803
Italy	SantAndrea	July_2016	10:00:00	Sand	-5	20 m outside the meadow	sucrose	0.107179	0.042826	5	0.0392462	0.276044
Italy	SantAndrea	July_2016	10:00:00	Sand	-10	20 m outside the meadow	sucrose	0.108129	0.0138049	5	0.0639652	0.145776
Italy	SantAndrea	July_2016	10:00:00	Sand	-15	20 m outside the meadow	sucrose	0.225691	0.135541	3	0.0693512	0.495648
Italy	SantAndrea	July_2016	10:00:00	Sand	-20	20 m outside the meadow	sucrose	0.23667	0.105232	4	0.0779926	0.537949
Italy	SantAndrea	July_2016	10:00:00	Sand	-25	20 m outside the meadow	sucrose	0.166848	0.0577992	4	0.0776436	0.330848
Italy	SantAndrea	July_2016	10:00:00	Sand	-30	20 m outside the meadow	sucrose	0.140041	0.0517689	5	0.0356127	0.30867
Italy	SantAndrea	October_2016	10:00:00	Sand	0	20 m outside the meadow	sucrose	0	0	3	0	0
Italy	SantAndrea	October_2016	10:00:00	Sand	-5	20 m outside the meadow	sucrose	0.000360079	0.000360079	3	0	0.00108024
Italy	SantAndrea	October_2016	10:00:00	Sand	-10	20 m outside the meadow	sucrose	0.00080632	0.00080632	3	0	0.00241896
Italy	SantAndrea	October_2016	10:00:00	Sand	-15	20 m outside the meadow	sucrose	0.000734375	0.000734375	3	0	0.00220312
Italy	SantAndrea	October_2016	10:00:00	Sand	-20	20 m outside the meadow	sucrose	0.0176477	0.0176477	3	0	0.0529431
Italy	SantAndrea	October_2016	10:00:00	Sand	-25	20 m outside the meadow	sucrose	0.248572	0.165026	3	0.0137554	0.566844
Italy	SantAndrea	October_2016	10:00:00	Sand	-30	20 m outside the meadow	sucrose	0.32547	0.32547	2	0	0.650941
Italy	SantAndrea	April_2016	11:00:00	Sand	0	20 m outside the meadow	trehalose	0.137755	0.0627939	4	0.0419107	0.32064
Italy	SantAndrea	April_2016	11:00:00	Sand	-10	20 m outside the meadow	trehalose	0.249	0.155119	3	0.0266343	0.547536
Italy	SantAndrea	April_2016	11:00:00	Sand	-20	20 m outside the meadow	trehalose	0.375845	0.189315	6	0.0561551	1.22081
Italy	SantAndrea	July_2016	10:00:00	Sand	0	20 m outside the meadow	trehalose	0.179842	0.066078	5	0.0299222	0.377386
Italy	SantAndrea	July_2016	10:00:00	Sand	-5	20 m outside the meadow	trehalose	0.652027	0.468966	5	0.0159852	2.51355
Italy	SantAndrea	July_2016	10:00:00	Sand	-10	20 m outside the meadow	trehalose	0.546381	0.1597	5	0.219539	0.939618
Italy	SantAndrea	July_2016	10:00:00	Sand	-15	20 m outside the meadow	trehalose	0.339967	0.0833268	3	0.237651	0.505049
Italy	SantAndrea	July_2016	10:00:00	Sand	-20	20 m outside the meadow	trehalose	0.295911	0.154787	6	0.0145933	1.03172
Italy	SantAndrea	July_2016	10:00:00	Sand	-25	20 m outside the meadow	trehalose	0.437686	0.184289	5	0.00869521	0.921121
Italy	SantAndrea	July_2016	10:00:00	Sand	-30	20 m outside the meadow	trehalose	0.300876	0.11952	6	0.0884254	0.854672
Italy	SantAndrea	October_2016	10:00:00	Sand	0	20 m outside the meadow	trehalose	0.0427731	0.0165826	3	0.012557	0.0697211
Italy	SantAndrea	October_2016	10:00:00	Sand	-5	20 m outside the meadow	trehalose	0.0359984	0.0203864	3	0	0.0705777
Italy	SantAndrea	October_2016	10:00:00	Sand	-10	20 m outside the meadow	trehalose	0.0357083	0.0249435	3	0	0.0837323
Italy	SantAndrea	October_2016	10:00:00	Sand	-15	20 m outside the meadow	trehalose	0.150398	0.0579318	3	0.0798588	0.265269
Italy	SantAndrea	October_2016	10:00:00	Sand	-20	20 m outside the meadow	trehalose	0.532316	0.293908	3	0.215673	1.11953
Italy	SantAndrea	October_2016	10:00:00	Sand	-25	20 m outside the meadow	trehalose	0.295801	0.0547175	3	0.233611	0.404878
Italy	SantAndrea	October_2016	10:00:00	Sand	-30	20 m outside the meadow	trehalose	0.508839	0.3895	3	0.0821661	1.28662
Italy	SantAndrea	April_2016	11:00:00	Posidonia oceanicea	0	inside the meadow	fructose	0.300399	0.186688	5	0.0135224	1.03207
Italy	SantAndrea	April_2016	11:00:00	Posidonia oceanicea	-10	inside the meadow	fructose	0.607558	0.226264	5	0.159186	1.44316
Italy	SantAndrea	April_2016	11:00:00	Posidonia oceanicea	-20	inside the meadow	fructose	0.686427	0.458099	4	0.0177205	2.02808
Italy	SantAndrea	April_2016	11:00:00	Posidonia oceanicea	-30	inside the meadow	fructose	0.0777684	0.0777684	2	0	0.155537
Italy	SantAndrea	July_2016	10:00:00	P. oceanica canopy	100	inside the meadow	fructose	0.0882884	NA	1	0.0882884	0.0882884
Italy	SantAndrea	July_2016	10:00:00	P. oceanica Canopy	100	inside the meadow	fructose	0.0889679	0.0586028	3	0.0108764	0.203705
Italy	SantAndrea	July_2016	10:00:00	Posidonia oceanicea	0	inside the meadow	fructose	0.0496836	0.0187191	3	0.0303789	0.0871157
Italy	SantAndrea	July_2016	10:00:00	Posidonia oceanicea	-5	inside the meadow	fructose	0.0553419	0.00504095	4	0.0462016	0.0646209
Italy	SantAndrea	July_2016	10:00:00	Posidonia oceanicea	-10	inside the meadow	fructose	0.273138	0.142551	4	0.0210422	0.592552
Italy	SantAndrea	July_2016	10:00:00	Posidonia oceanicea	-15	inside the meadow	fructose	0.166872	0.0792341	2	0.0876375	0.246106
Italy	SantAndrea	July_2016	10:00:00	Posidonia oceanicea	-20	inside the meadow	fructose	0.221507	0.0820325	4	0.0479676	0.436721
Italy	SantAndrea	July_2016	10:00:00	Posidonia oceanicea	-25	inside the meadow	fructose	0.239002	0.112079	3	0.0326646	0.418023
Italy	SantAndrea	July_2016	10:00:00	Posidonia oceanicea	-30	inside the meadow	fructose	0.0326784	0.00800771	2	0.0246707	0.0406861
Italy	SantAndrea	October_2016	10:00:00	Posidonia oceanicea	0	inside the meadow	fructose	0.0483549	0.0305674	7	0.00252489	0.229863
Italy	SantAndrea	October_2016	10:00:00	Posidonia oceanicea	-5	inside the meadow	fructose	0.423661	0.228569	8	0.0082639	1.96662
Italy	SantAndrea	October_2016	10:00:00	Posidonia oceanicea	-10	inside the meadow	fructose	1.78914	1.28042	8	0	10.5988
Italy	SantAndrea	October_2016	10:00:00	Posidonia oceanicea	-15	inside the meadow	fructose	1.01331	0.71181	6	0	4.48755
Italy	SantAndrea	October_2016	10:00:00	Posidonia oceanicea	-20	inside the meadow	fructose	0.901909	0.873221	8	0.0039132	7.01374
Italy	SantAndrea	October_2016	10:00:00	Posidonia oceanicea	-25	inside the meadow	fructose	0.498539	0.487042	7	0	3.42072
Italy	SantAndrea	October_2016	10:00:00	Posidonia oceanicea	-30	inside the meadow	fructose	0.0550943	0.0259492	8	0	0.167138
Italy	SantAndrea	October_2016	12:00:00	Posidonia oceanicea	0	inside the meadow	fructose	0.0197487	0.0122855	4	0.00460375	0.0563384
Italy	SantAndrea	October_2016	12:00:00	Posidonia oceanicea	-5	inside the meadow	fructose	0.767526	0.616493	5	0.0160665	3.21521
Italy	SantAndrea	October_2016	12:00:00	Posidonia oceanicea	-10	inside the meadow	fructose	0.817811	0.372121	5	0.0185529	2.04116
Italy	SantAndrea	October_2016	12:00:00	Posidonia oceanicea	-15	inside the meadow	fructose	0.161106	0.083056	4	0.0217351	0.38095
Italy	SantAndrea	October_2016	12:00:00	Posidonia oceanicea	-20	inside the meadow	fructose	0.054174	0.045603	4	0.00309657	0.190767
Italy	SantAndrea	October_2016	12:00:00	Posidonia oceanicea	-25	inside the meadow	fructose	0.033673	0.0117158	3	0.0174061	0.0564119
Italy	SantAndrea	October_2016	12:00:00	Posidonia oceanicea	-30	inside the meadow	fructose	0.0156966	0.00215182	2	0.0135448	0.0178484
Italy	SantAndrea	April_2016	11:00:00	Posidonia oceanicea	0	inside the meadow	glucose	0.327865	0.19603	4	0.0282313	0.904186
Italy	SantAndrea	April_2016	11:00:00	Posidonia oceanicea	-10	inside the meadow	glucose	0.686688	0.248058	5	0.164731	1.51512
Italy	SantAndrea	April_2016	11:00:00	Posidonia oceanicea	-20	inside the meadow	glucose	0.541044	0.345476	4	0.066364	1.56169
Italy	SantAndrea	April_2016	11:00:00	Posidonia oceanicea	-30	inside the meadow	glucose	0.102365	0.0364955	3	0.0337382	0.158208
Italy	SantAndrea	July_2016	10:00:00	P. oceanica Canopy	100	inside the meadow	glucose	0.0782767	0.0200993	3	0.0380979	0.09946
Italy	SantAndrea	July_2016	10:00:00	Posidonia oceanicea	0	inside the meadow	glucose	0.0894515	0.0403894	3	0.048342	0.170226
Italy	SantAndrea	July_2016	10:00:00	Posidonia oceanicea	-5	inside the meadow	glucose	0.0556026	0.0305668	2	0.0250358	0.0861694
Italy	SantAndrea	July_2016	10:00:00	Posidonia oceanicea	-10	inside the meadow	glucose	0.154885	0.0768695	4	0.0155768	0.322881
Italy	SantAndrea	July_2016	10:00:00	Posidonia oceanicea	-15	inside the meadow	glucose	0.178162	0.0504679	2	0.127694	0.22863
Italy	SantAndrea	July_2016	10:00:00	Posidonia oceanicea	-20	inside the meadow	glucose	0.185906	0.0896018	4	0.0692177	0.452961
Italy	SantAndrea	July_2016	10:00:00	Posidonia oceanicea	-25	inside the meadow	glucose	0.403735	0.0380663	2	0.365669	0.441802
Italy	SantAndrea	July_2016	10:00:00	Posidonia oceanicea	-30	inside the meadow	glucose	0.118864	0.0872745	2	0.0315896	0.206139
Italy	SantAndrea	October_2016	10:00:00	Posidonia oceanicea	0	inside the meadow	glucose	0.0152054	0.00721493	9	0	0.059618
Italy	SantAndrea	October_2016	10:00:00	Posidonia oceanicea	-5	inside the meadow	glucose	0.301223	0.132414	8	0.027889	1.19155
Italy	SantAndrea	October_2016	10:00:00	Posidonia oceanicea	-10	inside the meadow	glucose	0.697954	0.381446	9	0	3.4569
Italy	SantAndrea	October_2016	10:00:00	Posidonia oceanicea	-15	inside the meadow	glucose	1.82687	1.45806	8	0.0414318	11.9578
Italy	SantAndrea	October_2016	10:00:00	Posidonia oceanicea	-20	inside the meadow	glucose	0.828667	0.757672	8	0.0161672	6.13044
Italy	SantAndrea	October_2016	10:00:00	Posidonia oceanicea	-25	inside the meadow	glucose	0.093799	0.0593728	8	0	0.498145
Italy	SantAndrea	October_2016	10:00:00	Posidonia oceanicea	-30	inside the meadow	glucose	0.0605835	0.0207942	9	0.00287216	0.188025
Italy	SantAndrea	October_2016	12:00:00	Posidonia oceanicea	0	inside the meadow	glucose	0.171691	0.141142	5	0.00366877	0.731435
Italy	SantAndrea	October_2016	12:00:00	Posidonia oceanicea	-5	inside the meadow	glucose	0.524721	0.390755	5	0.011432	2.06597
Italy	SantAndrea	October_2016	12:00:00	Posidonia oceanicea	-10	inside the meadow	glucose	0.218864	0.0953401	5	0.0327768	0.48083
Italy	SantAndrea	October_2016	12:00:00	Posidonia oceanicea	-15	inside the meadow	glucose	0.0879896	0.0499145	4	0	0.222445
Italy	SantAndrea	October_2016	12:00:00	Posidonia oceanicea	-20	inside the meadow	glucose	0.175041	0.13191	5	0	0.69488
Italy	SantAndrea	October_2016	12:00:00	Posidonia oceanicea	-25	inside the meadow	glucose	0.0298972	0.0151361	3	0	0.0489593
Italy	SantAndrea	October_2016	12:00:00	Posidonia oceanicea	-30	inside the meadow	glucose	0.0222742	0.00794612	3	0.00662089	0.0324784
Italy	SantAndrea	April_2016	11:00:00	Posidonia oceanicea	0	inside the meadow	mannitol	0.195459	0.0667116	5	0.046889	0.38771
Italy	SantAndrea	April_2016	11:00:00	Posidonia oceanicea	-10	inside the meadow	mannitol	1.22857	0.57808	4	0.196471	2.86433
Italy	SantAndrea	April_2016	11:00:00	Posidonia oceanicea	-20	inside the meadow	mannitol	0.318123	0.123547	4	0.0132328	0.522474
Italy	SantAndrea	April_2016	11:00:00	Posidonia oceanicea	-30	inside the meadow	mannitol	0.276379	0.223446	2	0.0529331	0.499825
Italy	SantAndrea	July_2016	10:00:00	P. oceanica Canopy	100	inside the meadow	mannitol	0.0163781	0.00753964	3	0.00718173	0.0313256
Italy	SantAndrea	July_2016	10:00:00	Posidonia oceanicea	0	inside the meadow	mannitol	0.00624867	0.0025286	3	0.00363665	0.0113049
Italy	SantAndrea	July_2016	10:00:00	Posidonia oceanicea	-5	inside the meadow	mannitol	0.0624627	0.0510202	2	0.0114424	0.113483
Italy	SantAndrea	July_2016	10:00:00	Posidonia oceanicea	-10	inside the meadow	mannitol	0.0603056	0.0464868	2	0.0138189	0.106792
Italy	SantAndrea	July_2016	10:00:00	Posidonia oceanicea	-15	inside the meadow	mannitol	0.032824	0.0294399	2	0.00338413	0.0622639
Italy	SantAndrea	July_2016	10:00:00	Posidonia oceanicea	-20	inside the meadow	mannitol	0.0410148	0.0373498	3	0	0.11559
Italy	SantAndrea	July_2016	10:00:00	Posidonia oceanicea	-25	inside the meadow	mannitol	0.0225218	NA	1	0.0225218	0.0225218
Italy	SantAndrea	July_2016	10:00:00	Posidonia oceanicea	-30	inside the meadow	mannitol	0.00525887	NA	1	0.00525887	0.00525887
Italy	SantAndrea	October_2016	10:00:00	Posidonia oceanicea	0	inside the meadow	mannitol	0.0957194	0.0463673	9	0	0.392672
Italy	SantAndrea	October_2016	10:00:00	Posidonia oceanicea	-5	inside the meadow	mannitol	0.729877	0.262784	8	0.0124821	2.20115
Italy	SantAndrea	October_2016	10:00:00	Posidonia oceanicea	-10	inside the meadow	mannitol	0.633256	0.247621	9	0.0149428	2.28827
Italy	SantAndrea	October_2016	10:00:00	Posidonia oceanicea	-15	inside the meadow	mannitol	0.590976	0.377308	8	0.0194316	3.10166
Italy	SantAndrea	October_2016	10:00:00	Posidonia oceanicea	-20	inside the meadow	mannitol	0.273228	0.131213	9	0.00887913	1.08871
Italy	SantAndrea	October_2016	10:00:00	Posidonia oceanicea	-25	inside the meadow	mannitol	0.235244	0.127476	5	0	0.59222
Italy	SantAndrea	October_2016	10:00:00	Posidonia oceanicea	-30	inside the meadow	mannitol	0.0427037	0.020998	7	0.00194543	0.146426
Italy	SantAndrea	October_2016	12:00:00	Posidonia oceanicea	0	inside the meadow	mannitol	0.172258	0.0427911	5	0.0641815	0.319808
Italy	SantAndrea	October_2016	12:00:00	Posidonia oceanicea	-5	inside the meadow	mannitol	0.631012	0.516224	5	0.0107871	2.69073
Italy	SantAndrea	October_2016	12:00:00	Posidonia oceanicea	-10	inside the meadow	mannitol	0.343842	0.185404	5	0.0243981	1.04078
Italy	SantAndrea	October_2016	12:00:00	Posidonia oceanicea	-15	inside the meadow	mannitol	0.0938126	0.0286589	4	0.0107176	0.135461
Italy	SantAndrea	October_2016	12:00:00	Posidonia oceanicea	-20	inside the meadow	mannitol	0.128868	0.0950116	5	0.00445792	0.5072
Italy	SantAndrea	October_2016	12:00:00	Posidonia oceanicea	-25	inside the meadow	mannitol	0.0268343	0.00680881	2	0.0200255	0.0336431
Italy	SantAndrea	October_2016	12:00:00	Posidonia oceanicea	-30	inside the meadow	mannitol	0.00529305	0.000723544	3	0.00390263	0.00633554
Italy	SantAndrea	April_2016	11:00:00	Posidonia oceanicea	0	inside the meadow	myo-inositol	0.279147	0.114347	3	0.119223	0.500686
Italy	SantAndrea	April_2016	11:00:00	Posidonia oceanicea	-10	inside the meadow	myo-inositol	0.476915	0.167204	4	0.207092	0.926719
Italy	SantAndrea	April_2016	11:00:00	Posidonia oceanicea	-20	inside the meadow	myo-inositol	0.0938444	0.0261321	3	0.0672409	0.146106
Italy	SantAndrea	April_2016	11:00:00	Posidonia oceanicea	-30	inside the meadow	myo-inositol	0.147199	0.109514	2	0.037685	0.256712
Italy	SantAndrea	July_2016	10:00:00	P. oceanica Canopy	100	inside the meadow	myo-inositol	0.0276533	0.0129318	3	0.0108276	0.0530769
Italy	SantAndrea	July_2016	10:00:00	Posidonia oceanicea	0	inside the meadow	myo-inositol	0.0271182	0.0138669	3	0.00842742	0.054208
Italy	SantAndrea	July_2016	10:00:00	Posidonia oceanicea	-5	inside the meadow	myo-inositol	0.054618	0.00525289	2	0.0493651	0.0598708
Italy	SantAndrea	July_2016	10:00:00	Posidonia oceanicea	-10	inside the meadow	myo-inositol	0.139131	0.0550591	3	0.0325166	0.216304
Italy	SantAndrea	July_2016	10:00:00	Posidonia oceanicea	-15	inside the meadow	myo-inositol	0.0520626	0.0182366	2	0.033826	0.0702992
Italy	SantAndrea	July_2016	10:00:00	Posidonia oceanicea	-20	inside the meadow	myo-inositol	0.165991	0.0840703	4	0.0348316	0.392447
Italy	SantAndrea	July_2016	10:00:00	Posidonia oceanicea	-25	inside the meadow	myo-inositol	0.19296	0.111696	2	0.0812638	0.304657
Italy	SantAndrea	July_2016	10:00:00	Posidonia oceanicea	-30	inside the meadow	myo-inositol	0.0245865	NA	1	0.0245865	0.0245865
Italy	SantAndrea	October_2016	10:00:00	Posidonia oceanicea	0	inside the meadow	myo-inositol	0.0300433	0.0106536	9	0.00312773	0.099505
Italy	SantAndrea	October_2016	10:00:00	Posidonia oceanicea	-5	inside the meadow	myo-inositol	0.262921	0.0658125	7	0.0392164	0.562521
Italy	SantAndrea	October_2016	10:00:00	Posidonia oceanicea	-10	inside the meadow	myo-inositol	0.391888	0.197694	9	0.0579871	1.94447
Italy	SantAndrea	October_2016	10:00:00	Posidonia oceanicea	-15	inside the meadow	myo-inositol	0.45832	0.177024	8	0.0521482	1.3189
Italy	SantAndrea	October_2016	10:00:00	Posidonia oceanicea	-20	inside the meadow	myo-inositol	0.286875	0.137136	7	0.039584	1.03049
Italy	SantAndrea	October_2016	10:00:00	Posidonia oceanicea	-25	inside the meadow	myo-inositol	0.0820525	0.0334514	9	0.0136252	0.302902
Italy	SantAndrea	October_2016	10:00:00	Posidonia oceanicea	-30	inside the meadow	myo-inositol	0.0604126	0.0192802	8	0.018661	0.17987
Italy	SantAndrea	October_2016	12:00:00	Posidonia oceanicea	0	inside the meadow	myo-inositol	0.102333	0.0553056	3	0.0397124	0.212606
Italy	SantAndrea	October_2016	12:00:00	Posidonia oceanicea	-5	inside the meadow	myo-inositol	0.352712	0.236772	5	0.0373263	1.28502
Italy	SantAndrea	October_2016	12:00:00	Posidonia oceanicea	-10	inside the meadow	myo-inositol	0.3494	0.0827732	4	0.107672	0.461764
Italy	SantAndrea	October_2016	12:00:00	Posidonia oceanicea	-15	inside the meadow	myo-inositol	0.0725614	0.0232604	3	0.0278137	0.105952
Italy	SantAndrea	October_2016	12:00:00	Posidonia oceanicea	-20	inside the meadow	myo-inositol	0.0495776	0.0219472	3	0.0097144	0.0854224
Italy	SantAndrea	October_2016	12:00:00	Posidonia oceanicea	-25	inside the meadow	myo-inositol	0.0435271	0.0293663	2	0.0141608	0.0728935
Italy	SantAndrea	October_2016	12:00:00	Posidonia oceanicea	-30	inside the meadow	myo-inositol	0.0388157	0.0146269	3	0.0136862	0.0643502
Italy	SantAndrea	April_2016	11:00:00	Posidonia oceanicea	0	inside the meadow	sucrose	16.3536	12.3015	5	0.116311	64.85
Italy	SantAndrea	April_2016	11:00:00	Posidonia oceanicea	-10	inside the meadow	sucrose	37.6912	13.8047	5	2.51426	79.5429
Italy	SantAndrea	April_2016	11:00:00	Posidonia oceanicea	-20	inside the meadow	sucrose	14.0343	6.12554	4	1.93108	30.5912
Italy	SantAndrea	April_2016	11:00:00	Posidonia oceanicea	-30	inside the meadow	sucrose	12.1067	9.95974	3	0.0517347	31.8673
Italy	SantAndrea	July_2016	10:00:00	P. oceanica Canopy	100	inside the meadow	sucrose	0.162244	0.123699	3	0.0373273	0.409639
Italy	SantAndrea	July_2016	10:00:00	Posidonia oceanicea	0	inside the meadow	sucrose	0.179564	0.134112	3	0.0311124	0.447257
Italy	SantAndrea	July_2016	10:00:00	Posidonia oceanicea	-5	inside the meadow	sucrose	1.29959	1.20472	2	0.0948706	2.50432
Italy	SantAndrea	July_2016	10:00:00	Posidonia oceanicea	-10	inside the meadow	sucrose	9.87251	6.16829	4	0.0560872	25.6893
Italy	SantAndrea	July_2016	10:00:00	Posidonia oceanicea	-15	inside the meadow	sucrose	4.38435	3.5616	2	0.822757	7.94595
Italy	SantAndrea	July_2016	10:00:00	Posidonia oceanicea	-20	inside the meadow	sucrose	33.4735	20.2164	4	0.268822	82.6387
Italy	SantAndrea	July_2016	10:00:00	Posidonia oceanicea	-25	inside the meadow	sucrose	12.8219	6.74299	3	0.0319432	22.9205
Italy	SantAndrea	July_2016	10:00:00	Posidonia oceanicea	-30	inside the meadow	sucrose	0.137747	0.0259747	2	0.111772	0.163721
Italy	SantAndrea	October_2016	10:00:00	Posidonia oceanicea	0	inside the meadow	sucrose	0.344172	0.207336	9	0	1.77008
Italy	SantAndrea	October_2016	10:00:00	Posidonia oceanicea	-5	inside the meadow	sucrose	56.1611	44.737	7	6.13302	323.813
Italy	SantAndrea	October_2016	10:00:00	Posidonia oceanicea	-10	inside the meadow	sucrose	73.8149	41.5773	9	0	338.776
Italy	SantAndrea	October_2016	10:00:00	Posidonia oceanicea	-15	inside the meadow	sucrose	160.903	140.896	8	0	1145.13
Italy	SantAndrea	October_2016	10:00:00	Posidonia oceanicea	-20	inside the meadow	sucrose	96.8837	87.4319	9	0	794.857
Italy	SantAndrea	October_2016	10:00:00	Posidonia oceanicea	-25	inside the meadow	sucrose	17.5626	15.5359	9	0	141.198
Italy	SantAndrea	October_2016	10:00:00	Posidonia oceanicea	-30	inside the meadow	sucrose	0.903752	0.645743	8	0	5.04935
Italy	SantAndrea	October_2016	12:00:00	Posidonia oceanicea	-5	inside the meadow	sucrose	149.734	133.119	5	1.35519	680.779
Italy	SantAndrea	October_2016	12:00:00	Posidonia oceanicea	-10	inside the meadow	sucrose	123.339	79.3847	5	4.12214	423.518
Italy	SantAndrea	October_2016	12:00:00	Posidonia oceanicea	-15	inside the meadow	sucrose	21.983	15.9011	5	0	84.685
Italy	SantAndrea	October_2016	12:00:00	Posidonia oceanicea	-20	inside the meadow	sucrose	0.787963	0.528467	4	0	2.29616
Italy	SantAndrea	October_2016	12:00:00	Posidonia oceanicea	-25	inside the meadow	sucrose	0.239361	0.136653	3	0	0.473286
Italy	SantAndrea	October_2016	12:00:00	Posidonia oceanicea	-30	inside the meadow	sucrose	0.04637	0.0211993	3	0.00566774	0.0770035
Italy	SantAndrea	April_2016	11:00:00	Posidonia oceanicea	0	inside the meadow	trehalose	0.782604	0.509983	5	0.003585	2.72145
Italy	SantAndrea	April_2016	11:00:00	Posidonia oceanicea	-10	inside the meadow	trehalose	0.953293	0.218694	5	0.286843	1.49847
Italy	SantAndrea	April_2016	11:00:00	Posidonia oceanicea	-20	inside the meadow	trehalose	0.675592	0.339703	4	0	1.3821
Italy	SantAndrea	April_2016	11:00:00	Posidonia oceanicea	-30	inside the meadow	trehalose	0.272851	0.0804917	3	0.112366	0.364052
Italy	SantAndrea	July_2016	10:00:00	P. oceanica Canopy	100	inside the meadow	trehalose	0.00954469	0.00172771	3	0.00643324	0.012402
Italy	SantAndrea	July_2016	10:00:00	Posidonia oceanicea	0	inside the meadow	trehalose	0.450839	0.347689	3	0.0407839	1.14224
Italy	SantAndrea	July_2016	10:00:00	Posidonia oceanicea	-5	inside the meadow	trehalose	0.267172	0.208631	3	0.0331785	0.683361
Italy	SantAndrea	July_2016	10:00:00	Posidonia oceanicea	-10	inside the meadow	trehalose	0.640901	0.336986	5	0.0110578	1.63815
Italy	SantAndrea	July_2016	10:00:00	Posidonia oceanicea	-15	inside the meadow	trehalose	0.773586	0.410587	3	0.00949773	1.41615
Italy	SantAndrea	July_2016	10:00:00	Posidonia oceanicea	-20	inside the meadow	trehalose	0.773681	0.211356	4	0.277615	1.18905
Italy	SantAndrea	July_2016	10:00:00	Posidonia oceanicea	-25	inside the meadow	trehalose	0.437335	0.18375	3	0.148707	0.778657
Italy	SantAndrea	July_2016	10:00:00	Posidonia oceanicea	-30	inside the meadow	trehalose	0.263501	0.174934	3	0.0431889	0.609034
Italy	SantAndrea	October_2016	10:00:00	Posidonia oceanicea	0	inside the meadow	trehalose	0.129086	0.0623045	9	0.000335261	0.587041
Italy	SantAndrea	October_2016	10:00:00	Posidonia oceanicea	-5	inside the meadow	trehalose	0.881821	0.285112	8	0.0108887	2.60415
Italy	SantAndrea	October_2016	10:00:00	Posidonia oceanicea	-10	inside the meadow	trehalose	0.92381	0.320989	9	0	2.44088
Italy	SantAndrea	October_2016	10:00:00	Posidonia oceanicea	-15	inside the meadow	trehalose	5.54733	5.1876	8	0	41.8433
Italy	SantAndrea	October_2016	10:00:00	Posidonia oceanicea	-20	inside the meadow	trehalose	2.4786	1.99319	9	0.0310883	18.382
Italy	SantAndrea	October_2016	10:00:00	Posidonia oceanicea	-25	inside the meadow	trehalose	0.303685	0.0910573	9	0.0306145	0.757088
Italy	SantAndrea	October_2016	10:00:00	Posidonia oceanicea	-30	inside the meadow	trehalose	0.265287	0.0796947	8	0	0.559921
Italy	SantAndrea	October_2016	12:00:00	Posidonia oceanicea	-5	inside the meadow	trehalose	0.73734	0.399897	5	0.101136	2.29967
Italy	SantAndrea	October_2016	12:00:00	Posidonia oceanicea	-10	inside the meadow	trehalose	0.539743	0.242816	5	0	1.21124
Italy	SantAndrea	October_2016	12:00:00	Posidonia oceanicea	-15	inside the meadow	trehalose	0.277308	0.154766	5	0	0.840212
Italy	SantAndrea	October_2016	12:00:00	Posidonia oceanicea	-20	inside the meadow	trehalose	0.0692515	0.0449813	4	0	0.194637
Italy	SantAndrea	October_2016	12:00:00	Posidonia oceanicea	-25	inside the meadow	trehalose	0.157185	0.102069	5	0.00477829	0.547129
Italy	SantAndrea	October_2016	12:00:00	Posidonia oceanicea	-30	inside the meadow	trehalose	0.343746	0.0943105	3	0.204859	0.523717
Belize	Carrie Bow Caye	April_2017	NA	mangrove seagrass peat	-40	inside the meadow	sucrose	1.95277	1.00755	5	0.594592	5.96483
Belize	Carrie Bow Caye	April_2017	NA	mangrove seagrass peat	-35	inside the meadow	sucrose	0.831387	0.303765	6	0.211918	2.19682
Belize	Carrie Bow Caye	April_2017	NA	mangrove seagrass peat	-30	inside the meadow	sucrose	1.76022	0.765898	6	0.335916	5.46274
Belize	Carrie Bow Caye	April_2017	NA	mangrove seagrass peat	-25	inside the meadow	sucrose	2.4311	0.868161	4	0.199058	4.31372
Belize	Carrie Bow Caye	April_2017	NA	mangrove seagrass peat	-20	inside the meadow	sucrose	2.02683	0.629035	5	0.144695	3.94694
Belize	Carrie Bow Caye	April_2017	NA	mangrove seagrass peat	-15	inside the meadow	sucrose	2.34965	0.620896	5	0.362872	4.23476
Belize	Carrie Bow Caye	April_2017	NA	mangrove seagrass peat	-10	inside the meadow	sucrose	3.09859	1.04421	6	0.71437	7.81503
Belize	Carrie Bow Caye	April_2017	NA	mangrove seagrass peat	-5	inside the meadow	sucrose	2.08645	0.717594	6	0.342354	3.9634
Belize	Carrie Bow Caye	April_2017	NA	mangrove seagrass peat	0	inside the meadow	sucrose	0.459248	0.0895795	4	0.220986	0.626747
Germany	Kiel	August_2018	10:00:00	Zosteria marina	0	inside the meadow	fructose	0.0950942	0.0631122	4	0.00773827	0.281012
Germany	Kiel	August_2018	10:00:00	Zosteria marina	-5	inside the meadow	fructose	0.126055	0.0398441	5	0.0167589	0.206357
Germany	Kiel	August_2018	10:00:00	Zosteria marina	-10	inside the meadow	fructose	0.109545	0.0594783	4	0.0177975	0.272937
Germany	Kiel	August_2018	10:00:00	Zosteria marina	-15	inside the meadow	fructose	0.209812	0.155545	3	0.0422906	0.520586
Germany	Kiel	August_2018	10:00:00	Zosteria marina	-20	inside the meadow	fructose	0.274335	0.24313	3	0.0142455	0.760191
Germany	Kiel	August_2018	10:00:00	Zosteria marina	-25	inside the meadow	fructose	0.0340728	0.00290125	2	0.0311716	0.0369741
Germany	Kiel	August_2018	10:00:00	Zosteria marina	-30	inside the meadow	fructose	0.0128478	0.00398292	4	0.00703097	0.0243101
Germany	Kiel	August_2018	10:00:00	Zosteria marina	0	inside the meadow	glucose	0.271925	0.122104	6	0.0610385	0.869484
Germany	Kiel	August_2018	10:00:00	Zosteria marina	-5	inside the meadow	glucose	0.362727	0.122619	6	0.067776	0.802767
Germany	Kiel	August_2018	10:00:00	Zosteria marina	-10	inside the meadow	glucose	0.36584	0.140495	5	0.0297879	0.765477
Germany	Kiel	August_2018	10:00:00	Zosteria marina	-15	inside the meadow	glucose	6.8208	6.56763	6	0.114026	39.6565
Germany	Kiel	August_2018	10:00:00	Zosteria marina	-20	inside the meadow	glucose	0.979276	0.624651	6	0.0659471	4.05011
Germany	Kiel	August_2018	10:00:00	Zosteria marina	-25	inside the meadow	glucose	0.33096	0.111649	6	0.0610178	0.730914
Germany	Kiel	August_2018	10:00:00	Zosteria marina	-30	inside the meadow	glucose	0.337052	0.135578	6	0.0891399	0.976953
Germany	Kiel	August_2018	10:00:00	Zosteria marina	0	inside the meadow	mannitol	0.0277289	0.00983592	5	0.0065304	0.0636352
Germany	Kiel	August_2018	10:00:00	Zosteria marina	-5	inside the meadow	mannitol	0.029832	0.0173118	6	0.00678328	0.115158
Germany	Kiel	August_2018	10:00:00	Zosteria marina	-10	inside the meadow	mannitol	0.0515853	0.0421599	3	0.00557098	0.135784
Germany	Kiel	August_2018	10:00:00	Zosteria marina	-15	inside the meadow	mannitol	0.0103781	0.0103781	2	0	0.0207561
Germany	Kiel	August_2018	10:00:00	Zosteria marina	-20	inside the meadow	mannitol	0.0124294	0.00607163	2	0.00635774	0.018501
Germany	Kiel	August_2018	10:00:00	Zosteria marina	-25	inside the meadow	mannitol	0.00681674	0.00325747	2	0.00355926	0.0100742
Germany	Kiel	August_2018	10:00:00	Zosteria marina	-30	inside the meadow	mannitol	0.00936631	0.00546912	2	0.00389719	0.0148354
Germany	Kiel	August_2018	10:00:00	Zosteria marina	0	inside the meadow	myo-inositol	0.14979	0.0655801	5	0.0252915	0.334528
Germany	Kiel	August_2018	10:00:00	Zosteria marina	-5	inside the meadow	myo-inositol	0.36502	0.315636	5	0.0155946	1.62526
Germany	Kiel	August_2018	10:00:00	Zosteria marina	-10	inside the meadow	myo-inositol	0.803401	0.761321	3	0.0111772	2.32562
Germany	Kiel	August_2018	10:00:00	Zosteria marina	-15	inside the meadow	myo-inositol	0.649133	0.601993	3	0.0191064	1.85268
Germany	Kiel	August_2018	10:00:00	Zosteria marina	-20	inside the meadow	myo-inositol	0.258087	0.207283	4	0.0155496	0.878405
Germany	Kiel	August_2018	10:00:00	Zosteria marina	-25	inside the meadow	myo-inositol	0.0723191	0.0559242	4	0.00825925	0.2397
Germany	Kiel	August_2018	10:00:00	Zosteria marina	-30	inside the meadow	myo-inositol	0.0355089	0.0260111	4	0.00542354	0.113398
Germany	Kiel	August_2018	10:00:00	Zosteria marina	0	inside the meadow	sucrose	0.383578	0.261201	6	0.0334681	1.68261
Germany	Kiel	August_2018	10:00:00	Zosteria marina	-5	inside the meadow	sucrose	0.318753	0.23525	6	0.040051	1.49079
Germany	Kiel	August_2018	10:00:00	Zosteria marina	-10	inside the meadow	sucrose	0.207024	0.16697	5	0.0131833	0.87327
Germany	Kiel	August_2018	10:00:00	Zosteria marina	-15	inside the meadow	sucrose	0.151725	0.116953	6	0.0141748	0.733106
Germany	Kiel	August_2018	10:00:00	Zosteria marina	-20	inside the meadow	sucrose	0.0788931	0.0442467	6	0.0147263	0.295055
Germany	Kiel	August_2018	10:00:00	Zosteria marina	-25	inside the meadow	sucrose	0.114165	0.0541881	6	0.00881059	0.344969
Germany	Kiel	August_2018	10:00:00	Zosteria marina	-30	inside the meadow	sucrose	0.0386812	0.0131389	6	0.0124342	0.100848
Germany	Kiel	August_2018	10:00:00	Zosteria marina	0	inside the meadow	trehalose	0.0973795	0.0251933	6	0.010839	0.187761
Germany	Kiel	August_2018	10:00:00	Zosteria marina	-5	inside the meadow	trehalose	0.475746	0.19924	6	0.0534771	1.42748
Germany	Kiel	August_2018	10:00:00	Zosteria marina	-10	inside the meadow	trehalose	0.269059	0.0618436	5	0.0392315	0.404173
Germany	Kiel	August_2018	10:00:00	Zosteria marina	-15	inside the meadow	trehalose	0.272552	0.0612227	6	0.0646315	0.455828
Germany	Kiel	August_2018	10:00:00	Zosteria marina	-20	inside the meadow	trehalose	0.209819	0.0666371	6	0.0624363	0.514779
Germany	Kiel	August_2018	10:00:00	Zosteria marina	-25	inside the meadow	trehalose	0.177374	0.0603253	6	0.0338881	0.415963
Germany	Kiel	August_2018	10:00:00	Zosteria marina	-30	inside the meadow	trehalose	0.0750893	0.0112423	6	0.0507503	0.112131

## Sheet: Table S2
Supplementary Table 2. Statistical results for all models comparing experimental treatments
Test	Variable	Model parameters	Df	Sum Sq	Mean Sq	F value	Pr(>F)
log(sucrose) ~ sampling location * sediment depth	Sucrose concentration	sampling location	2	716.4	358.2	32.685	3.56e-13	***
two-way ANOVA		Sediment depth	6	678.3	113.1	10.317	4.41e-10	***
		sampling location * sediment depth	12	362.7	30.2	2.758	0.00163	**
		Residuals	223	2443.8	11
log(fructose) ~ sampling location * sediment depth	Fructose concentration	sampling location	2	27.5	13.75	3.108	0.0466	*
two-way ANOVA		Sediment depth	6	242.7	40.45	9.147	5.93e-09	***
		sampling location * sediment depth	12	81.3	6.77	1.531	0.1142
		Residuals	223	986.1	4.42
log(myo-inositol) ~ sampling location * sediment depth	Myo-inositol concentration	sampling location	2	18.5	9.249	2.269	0.106
two-way ANOVA		Sediment depth	6	120.2	20.04	4.915	9.64e-05	***
		sampling location * sediment depth	12	32.4	2.697	0.661	0.787
		Residuals	223	909.2	4.077
log(trehalose) ~ sampling location * sediment depth	Trehalose concentration	sampling location	2	14.7	7.369	1.552	0.21405
two-way ANOVA		Sediment depth	6	115.7	19.288	4.063	0.00069	***
		sampling location * sediment depth	12	73.9	6.154	1.296	0.22169
		Residuals	223	1058.6	4.747
log(mannitol) ~ sampling location * sediment depth	Mannitol concentration	sampling location	2	182.4	91.19	26.71	3.99e-11	***
two-way ANOVA		Sediment depth	6	221.8	36.97	10.83	1.43e-10	***
		sampling location * sediment depth	12	53.7	4.47	1.31	0.214
		Residuals	223	761.4	3.41
log(glucose) ~ sampling location * sediment depth	Glucose concentration	sampling location	2	63.2	31.601	7.43	0.000752	***
two-way ANOVA		Sediment depth	6	141.9	23.648	5.56	2.16e-05	***
		sampling location * sediment depth	12	33.4	2.786	0.655	0.793243
		Residuals	223	948.5	4.253
log(sucrose) ~ sampling month*sediment depth	Sucrose concentration	Month	2	181.1	90.55	6.65	0.00171	**
two-way ANOVA		Depth (cm)	1	40.3	40.33	2.962	0.08
		Month*Depth (cm)	2	5.8	2.88	0.211	0.809
		Residuals	149	2028.8	13.62
log(glucose) ~ sampling month*sediment depth	Glucose concentration	Month	2	58.8	29.375	6.244	0.00249	**
two-way ANOVA		Depth (cm)	1	0.9	0.934	0.199	0.65648
		Month*Depth (cm)	2	7.9	3.954	0.84	0.43353
		Residuals	149	700.9	4.704
log(trehalose) ~ sampling month*sediment depth	Trehalose concentration	Month	2	41.8	20.923	3.979	0.0207	*
two-way ANOVA		Depth (cm)	1	0.8	0.826	0.157	0.6924
		Month*Depth (cm)	2	8.4	4.223	0.803	0.4498
		Residuals	149	783.5	5.258
log(fructose) ~ sampling month*sediment depth	Fructose concentration	Month	2	101.3	50.63	9.872	9.41e-05	***
two-way ANOVA		Depth (cm)	1	28.5	28.45	5.548	0.0198	*
		Month*Depth (cm)	2	6.6	3.3	0.644	0.5266
		Residuals	149	764.1	5.13
log(Mannitol) ~ sampling month*sediment depth	Mannitol concentration	Month	2	100.8	50.38	12.282	1.15e-05	***
two-way ANOVA		Depth (cm)	1	64.1	64.11	15.629	0.000119	***
		Month*Depth (cm)	2	0.6	0.32	0.078	0.925344
		Residuals	149	611.2	4.1
log(myo-inositol) ~ sampling month*sediment depth	Myo-inositol concentration	Month	2	6.1	3.037	0.618	0.541
two-way ANOVA		Depth (cm)	1	8.7	8.719	1.773	0.185
		Month*Depth (cm)	2	5.1	2.568	0.522	0.594
		Residuals	149	732.7	4.917
log([sucrose]) ~ species	Sucrose concentration	species	4	748.1	187.035	16.058	2.12e-12	***
One-way ANOVA		Residuals	515	5998.3	11.467
log([sucrose]) ~ species*Depth (cm)		species	3	745.5	248.484	23.033	7.174e-14	***
		Depth (cm)	8	977.6	122.194	11.3266	1.228e-14	***
		Species * Depth (cm)	18	201	11.165	1.0349	0.4184
		Residuals	442	4768.4	10.788
DOC concentration ~ sampling location * sediment depth	Dissolved organic carbon concentration	location	2	8.244	4.122	20.807	2.87e-07	***
Two-way ANOVA model		Sediment depth (cm)	6	6.128	1.021	5.156	0.000355	***
		location* Sediment Depth (cm)	12	6.848	0.571	2.881	0.004437	**
		Residuals	49	9.707	0.198
sucrose intensity / g of tissue ~ sampling time	sucrose concentration from leaves	Sampling time	4	3.545e+16	8863000000000000	4.162	0.0111	*
one way anova		Residuals	23	4.897e+16	2129000000000000
sucrose intensity / g of tissue ~ sampling time	sucrose concentration from rhizomes	Sampling time	5	3.463e+16	6927000000000000	0.33	0.891
one way anova		Residuals	29	6.09e+17	2.1e+16
sucrose intensity / g of tissue ~ sampling time	sucrose concentration from roots	Sampling time	5	8.039e+16	1.608e+16	0.561	0.729
one way anova		Residuals	28	8.018e+17	2.864e+16
ion count ~ location * sediment depth	ion count of C9H8O4 in DOM data	Location	2	1.2424e+17	6.212e+16	9.7473	0.0002601	***
Two-way ANOVA	includes caffeic acid	factor(Depth)	7	1.2714e+17	1.8163e+16	2.85	0.013762	*
		Location:factor(Depth)	13	1.7265e+17	1.3281e+16	2.0839	0.0317158	*
		Residuals	51	3.2503e+17	6373100000000000
Compartment		nr. DF	denDF	F-value	p-value
Pore water	(Intercept)	1	51	0.108545	0.7432
	Time	7	51	2.62365	0.021	*
Linear mixed effects model
Sucrose concentration as a function of time with sampling spot as a random effect
sucrose concentration ~ time + 1/sampling spot

## Sheet: Table S3
Supplementary Table 3. Post-hoc test results signifying differences across models tested in Table S2 and associated means tables.									Means Table
Model	Metabolite	Factor	Contrast	diff	lwr	upr	p adj		Model	Variable	Depth (cm)	Location	Month	Sampling Time		Mean Concentration (µM)	S.E.	Median	Max Conc. (µM)	Sample size
log([Sucrose]) ~ sampling location * sediment depth	Sucrose	location X sediment depth	In:-10-In:-30	5.77	2.53887	8.99133	1e-07		metabolite ~ location * sediment depth (cm)	trehalose	0	Edge	2022-10-16	10:00:00	NA	0.0482931	0.0209199	0.00942313	0.265731	14
	Sucrose	location X sediment depth	In:0-In:-10	-5.29	-8.45828	-2.1201	1.4e-06		metabolite ~ location * sediment depth (cm)	trehalose	-5	Edge	2022-10-16	10:00:00	NA	0.226492	0.0803707	0.188041	0.721891	11
	Sucrose	location X sediment depth	In:-5-In:-30	5.35	2.12502	8.57749	1.7e-06		metabolite ~ location * sediment depth (cm)	trehalose	-10	Edge	2022-10-16	10:00:00	NA	0.202218	0.0541623	0.13831	0.801352	17
	Sucrose	location X sediment depth	In:-10-In:-25	4.94	1.74801	8.14154	1.34e-05		metabolite ~ location * sediment depth (cm)	trehalose	-15	Edge	2022-10-16	10:00:00	NA	0.10244	0.0347093	0.044974	0.336954	12
	Sucrose	location X sediment depth	In:0-In:-5	-4.88	-8.04444	-1.70626	1.56e-05		metabolite ~ location * sediment depth (cm)	trehalose	-20	Edge	2022-10-16	10:00:00	NA	0.0912289	0.0252001	0.0522533	0.404425	18
	Sucrose	location X sediment depth	In:-5-In:-25	4.53	1.33416	7.7277	0.0001288		metabolite ~ location * sediment depth (cm)	trehalose	-25	Edge	2022-10-16	10:00:00	NA	0.115688	0.0389093	0.120214	0.400592	11
	Sucrose	location X sediment depth	Edge:-10-In:-10	-8.14	-14.5323	-1.74525	0.001303		metabolite ~ location * sediment depth (cm)	trehalose	-30	Edge	2022-10-16	10:00:00	NA	0.0947461	0.0223174	0.0872785	0.260619	16
	Sucrose	location X sediment depth	In:-15-In:-30	4.08	0.858642	7.31111	0.0014452		metabolite ~ location * sediment depth (cm)	trehalose	0	In	2022-10-16	10:00:00	Posidonia oceanicea	0.328151	0.0896455	0.0982378	2.72145	46
	Sucrose	location X sediment depth	Edge:0-In:-10	-7.83	-14.2222	-1.43512	0.0026859		metabolite ~ location * sediment depth (cm)	trehalose	-5	In	2022-10-16	10:00:00	Posidonia oceanicea	1.29505	0.24477	0.689612	6.08033	40
	Sucrose	location X sediment depth	Edge:-5-In:-10	-8.89	-16.1611	-1.62842	0.0027001		metabolite ~ location * sediment depth (cm)	trehalose	-10	In	2022-10-16	10:00:00	Posidonia oceanicea	0.73078	0.117538	0.437476	2.44088	38
	Sucrose	location X sediment depth	Out:0-In:-10	-8.89	-16.1611	-1.62842	0.0027001		metabolite ~ location * sediment depth (cm)	trehalose	-15	In	2022-10-16	10:00:00	Posidonia oceanicea	1.73797	1.09236	0.285446	41.8433	38
	Sucrose	location X sediment depth	In:-5-Edge:-10	7.72	1.33141	14.1185	0.0033984		metabolite ~ location * sediment depth (cm)	trehalose	-20	In	2022-10-16	10:00:00	Posidonia oceanicea	0.870274	0.492045	0.195426	18.382	37
	Sucrose	location X sediment depth	Out:-5-In:-10	-8.65	-15.917	-1.38426	0.0043785		metabolite ~ location * sediment depth (cm)	trehalose	-25	In	2022-10-16	10:00:00	Posidonia oceanicea	0.533943	0.198427	0.216987	8.35743	42
	Sucrose	location X sediment depth	In:-10-Edge:-15	7.59	1.19512	13.9822	0.0046057		metabolite ~ location * sediment depth (cm)	trehalose	-30	In	2022-10-16	10:00:00	Posidonia oceanicea	0.226933	0.0344327	0.213081	0.609034	34
	Sucrose	location X sediment depth	In:-10-Out:-15	8.51	1.24038	15.7731	0.0057812		metabolite ~ location * sediment depth (cm)	trehalose	0	Out	2022-10-16	10:00:00	NA	0.208075	0.0453387	0.155237	0.785759	22
	Sucrose	location X sediment depth	Out:-10-In:-10	-8.48	-15.7513	-1.21864	0.0060263		metabolite ~ location * sediment depth (cm)	trehalose	-5	Out	2022-10-16	10:00:00	NA	0.673622	0.274222	0.273621	3.64382	15
	Sucrose	location X sediment depth	Edge:-5-In:-5	-8.48	-15.7473	-1.21457	0.0060732		metabolite ~ location * sediment depth (cm)	trehalose	-10	Out	2022-10-16	10:00:00	NA	0.224127	0.0800247	0.0551833	0.939618	16
	Sucrose	location X sediment depth	Out:0-In:-5	-8.48	-15.7473	-1.21457	0.0060732		metabolite ~ location * sediment depth (cm)	trehalose	-15	Out	2022-10-16	10:00:00	NA	0.664844	0.180896	0.556089	3.24779	18
	Sucrose	location X sediment depth	Edge:0-In:-5	-7.41	-13.8083	-1.02128	0.0067275		metabolite ~ location * sediment depth (cm)	trehalose	-20	Out	2022-10-16	10:00:00	NA	0.331028	0.0991216	0.182622	1.22081	17
	Sucrose	location X sediment depth	In:-10-In:-20	3.67	0.504539	6.84272	0.0067767		metabolite ~ location * sediment depth (cm)	trehalose	-25	Out	2022-10-16	10:00:00	NA	0.50348	0.0957212	0.404878	1.6233	19
	Sucrose	location X sediment depth	In:-10-Edge:-30	7.28	0.889757	13.6768	0.0089003		metabolite ~ location * sediment depth (cm)	trehalose	-30	Out	2022-10-16	10:00:00	NA	0.333177	0.131176	0.149914	1.28662	10
	Sucrose	location X sediment depth	In:0-In:-15	-3.61	-6.77806	-0.439876	0.0089439		metabolite ~ location * sediment depth (cm)	sucrose	0	Edge	2022-10-16	10:00:00	NA	0.02467	0.0101601	0.00510078	0.127063	14
	Sucrose	location X sediment depth	Out:-5-In:-5	-8.24	-15.5031	-0.970411	0.0095971		metabolite ~ location * sediment depth (cm)	sucrose	-5	Edge	2022-10-16	10:00:00	NA	0.0308052	0.012891	0	0.122375	11
	Sucrose	location X sediment depth	In:-5-Edge:-15	7.17	0.781272	13.5683	0.011161		metabolite ~ location * sediment depth (cm)	sucrose	-10	Edge	2022-10-16	10:00:00	NA	0.0510433	0.0190581	0.0195719	0.298086	17
	Sucrose	location X sediment depth	In:-5-Out:-15	8.09	0.826529	15.3592	0.0124732		metabolite ~ location * sediment depth (cm)	sucrose	-15	Edge	2022-10-16	10:00:00	NA	0.0342845	0.015431	0.00404505	0.12674	12
	Sucrose	location X sediment depth	In:-5-Out:-10	8.07	0.804793	15.3375	0.0129705		metabolite ~ location * sediment depth (cm)	sucrose	-20	Edge	2022-10-16	10:00:00	NA	0.254568	0.186132	0.0411613	3.38598	18
	Sucrose	location X sediment depth	In:-5-Edge:-30	6.87	0.475912	13.263	0.0206283		metabolite ~ location * sediment depth (cm)	sucrose	-25	Edge	2022-10-16	10:00:00	NA	0.177455	0.138231	0.0173025	1.55202	11
	Sucrose	location X sediment depth	In:-10-Out:-20	7.57	0.299107	14.8318	0.0309908		metabolite ~ location * sediment depth (cm)	sucrose	-30	Edge	2022-10-16	10:00:00	NA	0.0670391	0.0277001	0.00847679	0.386561	16
	Sucrose	location X sediment depth	In:-5-In:-20	3.26	0.0906933	6.42887	0.0359632		metabolite ~ location * sediment depth (cm)	sucrose	0	In	2022-10-16	10:00:00	Posidonia oceanicea	3.31556	1.61177	0.305661	64.85	46
	Sucrose	location X sediment depth	In:-15-In:-25	3.26	0.0677816	6.46132	0.039221		metabolite ~ location * sediment depth (cm)	sucrose	-5	In	2022-10-16	10:00:00	Posidonia oceanicea	78.8071	26.9318	7.40761	700.311	40
	Sucrose	location X sediment depth	Edge:-10-In:-15	-6.46	-12.8521	-0.0650256	0.0445458		metabolite ~ location * sediment depth (cm)	sucrose	-10	In	2022-10-16	10:00:00	Posidonia oceanicea	54.7923	17.7688	12.9931	423.518	38
	Sucrose	location X sediment depth	Edge:-5-In:-15	-7.21	-14.4809	0.0518079	0.0541588		metabolite ~ location * sediment depth (cm)	sucrose	-15	In	2022-10-16	10:00:00	Posidonia oceanicea	64.6652	33.2585	5.8786	1145.13	38
	Sucrose	location X sediment depth	Out:0-In:-15	-7.21	-14.4809	0.0518079	0.0541588		metabolite ~ location * sediment depth (cm)	sucrose	-20	In	2022-10-16	10:00:00	Posidonia oceanicea	29.1222	21.4726	1.20486	794.857	37
	Sucrose	location X sediment depth	In:-5-Out:-20	7.15	-0.114738	14.418	0.0596064		metabolite ~ location * sediment depth (cm)	sucrose	-25	In	2022-10-16	10:00:00	Posidonia oceanicea	26.3487	14.5554	0.242894	592.188	42
	Sucrose	location X sediment depth	Edge:0-In:-15	-6.15	-12.542	0.245103	0.0760148		metabolite ~ location * sediment depth (cm)	sucrose	-30	In	2022-10-16	10:00:00	Posidonia oceanicea	1.51597	0.948211	0.0466449	31.8673	34
	Sucrose	location X sediment depth	Out:-5-In:-15	-6.97	-14.2367	0.295968	0.0779614		metabolite ~ location * sediment depth (cm)	sucrose	0	Out	2022-10-16	10:00:00	NA	0.179014	0.0639631	0.0737699	1.38621	22
	Sucrose	location X sediment depth	Out:-15-In:-15	-6.83	-14.0929	0.43985	0.0956907		metabolite ~ location * sediment depth (cm)	sucrose	-5	Out	2022-10-16	10:00:00	NA	0.121762	0.03725	0.0837216	0.533543	15
	Sucrose	location X sediment depth	Out:-10-In:-15	-6.8	-14.0711	0.461587	0.0986353		metabolite ~ location * sediment depth (cm)	sucrose	-10	Out	2022-10-16	10:00:00	NA	0.0554926	0.0185429	0.00284741	0.245535	16
	Sucrose	location X sediment depth	In:-10-Out:-30	6.73	-0.531567	14.0011	0.108617		metabolite ~ location * sediment depth (cm)	sucrose	-15	Out	2022-10-16	10:00:00	NA	0.397911	0.144182	0.227798	2.35176	18
	Sucrose	location X sediment depth	Edge:-15-In:-15	-5.91	-12.302	0.485107	0.111578		metabolite ~ location * sediment depth (cm)	sucrose	-20	Out	2022-10-16	10:00:00	NA	0.11518	0.0438738	0.0529431	0.583076	17
	Sucrose	location X sediment depth	In:-10-Edge:-25	6.45	-0.820902	13.7118	0.158665		metabolite ~ location * sediment depth (cm)	sucrose	-25	Out	2022-10-16	10:00:00	NA	0.200905	0.0409484	0.164365	0.566844	19
	Sucrose	location X sediment depth	In:-15-Edge:-30	5.6	-0.790468	11.9966	0.174645		metabolite ~ location * sediment depth (cm)	sucrose	-30	Out	2022-10-16	10:00:00	NA	0.135114	0.0660658	0.052376	0.650941	10
	Sucrose	location X sediment depth	In:-5-Out:-30	6.32	-0.945413	13.5873	0.184904		metabolite ~ location * sediment depth (cm)	myo-inositol	0	Edge	2022-10-16	10:00:00	NA	0.0217589	0.00663206	0.0124545	0.0662245	14
	Sucrose	location X sediment depth	In:-10-Edge:-20	5.47	-0.925667	11.8614	0.209749		metabolite ~ location * sediment depth (cm)	myo-inositol	-5	Edge	2022-10-16	10:00:00	NA	0.0344419	0.00968825	0.0265454	0.0850665	11
	Sucrose	location X sediment depth	In:-5-Edge:-25	6.03	-1.23475	13.298	0.257489		metabolite ~ location * sediment depth (cm)	myo-inositol	-10	Edge	2022-10-16	10:00:00	NA	0.0270732	0.00713732	0.0247168	0.0889434	17
	Sucrose	location X sediment depth	In:-15-Out:-20	5.89	-1.38112	13.1516	0.300357		metabolite ~ location * sediment depth (cm)	myo-inositol	-15	Edge	2022-10-16	10:00:00	NA	0.0185703	0.00937102	0	0.110108	12
	Sucrose	location X sediment depth	In:-5-Edge:-20	5.05	-1.33951	11.4476	0.345392		metabolite ~ location * sediment depth (cm)	myo-inositol	-20	Edge	2022-10-16	10:00:00	NA	0.0112717	0.00493235	0	0.0640028	18
	Sucrose	location X sediment depth	Edge:-5-In:-20	-5.22	-12.4754	2.03308	0.531879		metabolite ~ location * sediment depth (cm)	myo-inositol	-25	Edge	2022-10-16	10:00:00	NA	0.0102131	0.00621657	0	0.0518059	11
	Sucrose	location X sediment depth	Out:0-In:-20	-5.22	-12.4754	2.03308	0.531879		metabolite ~ location * sediment depth (cm)	myo-inositol	-30	Edge	2022-10-16	10:00:00	NA	0.0148913	0.00389511	0.0131024	0.0403084	16
	Sucrose	location X sediment depth	Edge:-10-In:-20	-4.47	-10.8449	1.91458	0.587186		metabolite ~ location * sediment depth (cm)	myo-inositol	0	In	2022-10-16	10:00:00	Posidonia oceanicea	0.0607051	0.0145495	0.0216811	0.500686	46
	Sucrose	location X sediment depth	In:-15-Out:-30	5.05	-2.21179	12.3209	0.599093		metabolite ~ location * sediment depth (cm)	myo-inositol	-5	In	2022-10-16	10:00:00	Posidonia oceanicea	0.420186	0.178426	0.177279	7.15294	40
	Sucrose	location X sediment depth	Out:-5-In:-20	-4.98	-12.2312	2.27724	0.625429		metabolite ~ location * sediment depth (cm)	myo-inositol	-10	In	2022-10-16	10:00:00	Posidonia oceanicea	0.271944	0.0610686	0.162718	1.94447	38
	Sucrose	location X sediment depth	Out:-15-In:-20	-4.83	-12.0873	2.42112	0.679103		metabolite ~ location * sediment depth (cm)	myo-inositol	-15	In	2022-10-16	10:00:00	Posidonia oceanicea	0.190466	0.0479667	0.0697044	1.3189	38
	Sucrose	location X sediment depth	Out:-10-In:-20	-4.81	-12.0656	2.44286	0.687026		metabolite ~ location * sediment depth (cm)	myo-inositol	-20	In	2022-10-16	10:00:00	Posidonia oceanicea	0.101509	0.0313129	0.0415705	1.03049	37
	Sucrose	location X sediment depth	In:-15-Edge:-25	4.77	-2.50113	12.0316	0.706477		metabolite ~ location * sediment depth (cm)	myo-inositol	-25	In	2022-10-16	10:00:00	Posidonia oceanicea	0.121516	0.0300991	0.04794	0.920485	42
	Sucrose	location X sediment depth	In:-20-In:-30	2.09	-1.10734	5.29028	0.711535		metabolite ~ location * sediment depth (cm)	myo-inositol	-30	In	2022-10-16	10:00:00	Posidonia oceanicea	0.0365822	0.00944564	0.0225001	0.256712	34
	Sucrose	location X sediment depth	Edge:0-In:-20	-4.16	-10.5348	2.22471	0.718034		metabolite ~ location * sediment depth (cm)	myo-inositol	0	Out	2022-10-16	10:00:00	NA	0.0562183	0.0196319	0.0330032	0.417496	22
	Sucrose	location X sediment depth	In:-15-In:-20	1.99	-1.17569	5.16249	0.772464		metabolite ~ location * sediment depth (cm)	myo-inositol	-5	Out	2022-10-16	10:00:00	NA	0.0445152	0.0101116	0.0370646	0.118814	15
	Sucrose	location X sediment depth	Edge:-15-In:-20	-3.92	-10.2948	2.46472	0.806946		metabolite ~ location * sediment depth (cm)	myo-inositol	-10	Out	2022-10-16	10:00:00	NA	0.0323233	0.0096193	0.03238	0.15168	16
	Sucrose	location X sediment depth	In:-15-Edge:-20	3.79	-2.60589	10.1812	0.849901		metabolite ~ location * sediment depth (cm)	myo-inositol	-15	Out	2022-10-16	10:00:00	NA	0.0475634	0.0083217	0.0474006	0.119168	18
	Sucrose	location X sediment depth	In:-10-Out:-25	4.18	-3.08697	11.4457	0.880334		metabolite ~ location * sediment depth (cm)	myo-inositol	-20	Out	2022-10-16	10:00:00	NA	0.0342327	0.0084596	0.0267912	0.124666	17
	Sucrose	location X sediment depth	In:-20-Edge:-30	3.61	-2.77008	9.98941	0.895135		metabolite ~ location * sediment depth (cm)	myo-inositol	-25	Out	2022-10-16	10:00:00	NA	0.0426947	0.00715457	0.0384109	0.12613	19
	Sucrose	location X sediment depth	Edge:-5-In:-25	-3.95	-11.2163	3.31636	0.925343		metabolite ~ location * sediment depth (cm)	myo-inositol	-30	Out	2022-10-16	10:00:00	NA	0.0300552	0.0171808	0.00796948	0.172093	10
	Sucrose	location X sediment depth	Out:0-In:-25	-3.95	-11.2163	3.31636	0.925343		metabolite ~ location * sediment depth (cm)	mannitol	0	Edge	2022-10-16	10:00:00	NA	0.026764	0.014266	0.0012032	0.16997	14
	Sucrose	location X sediment depth	Out:-20-In:-20	-3.89	-11.146	3.36239	0.933603		metabolite ~ location * sediment depth (cm)	mannitol	-5	Edge	2022-10-16	10:00:00	NA	0.00555396	0.00244757	0	0.0216753	11
	Sucrose	location X sediment depth	In:-10-In:-15	1.68	-1.51654	4.87699	0.944983		metabolite ~ location * sediment depth (cm)	mannitol	-10	Edge	2022-10-16	10:00:00	NA	0.0161675	0.00569807	0.00860859	0.0859319	17
	Sucrose	location X sediment depth	In:-5-Out:-25	3.77	-3.50081	11.0319	0.951858		metabolite ~ location * sediment depth (cm)	mannitol	-15	Edge	2022-10-16	10:00:00	NA	0.0154063	0.00852673	0.00495308	0.105233	12
	Sucrose	location X sediment depth	In:0-In:-20	-1.62	-4.75673	1.52561	0.955223		metabolite ~ location * sediment depth (cm)	mannitol	-20	Edge	2022-10-16	10:00:00	NA	0.042103	0.0315252	0	0.562972	18
	Sucrose	location X sediment depth	Out:-5-In:-25	-3.71	-10.9722	3.56052	0.958747		metabolite ~ location * sediment depth (cm)	mannitol	-25	Edge	2022-10-16	10:00:00	NA	0.00438588	0.00319859	0	0.0353591	11
	Sucrose	location X sediment depth	Edge:-10-In:-25	-3.19	-9.58755	3.19952	0.966403		metabolite ~ location * sediment depth (cm)	mannitol	-30	Edge	2022-10-16	10:00:00	NA	0.0236402	0.00900162	0.0108937	0.131969	16
	Sucrose	location X sediment depth	In:0-Edge:-5	3.61	-3.64864	10.8598	0.968091		metabolite ~ location * sediment depth (cm)	mannitol	0	In	2022-10-16	10:00:00	Posidonia oceanicea	0.121055	0.0295621	0.0508886	1.21775	46
	Sucrose	location X sediment depth	Out:0-In:0	-3.61	-10.8598	3.64864	0.968091		metabolite ~ location * sediment depth (cm)	mannitol	-5	In	2022-10-16	10:00:00	Posidonia oceanicea	0.562285	0.119035	0.214478	2.69073	40
	Sucrose	location X sediment depth	Out:-15-In:-25	-3.56	-10.8283	3.7044	0.972318		metabolite ~ location * sediment depth (cm)	mannitol	-10	In	2022-10-16	10:00:00	Posidonia oceanicea	0.449889	0.100358	0.242151	2.86433	38
	Sucrose	location X sediment depth	Out:-10-In:-25	-3.54	-10.8066	3.72614	0.974027		metabolite ~ location * sediment depth (cm)	mannitol	-15	In	2022-10-16	10:00:00	Posidonia oceanicea	0.289362	0.101088	0.0656649	3.10166	38
	Sucrose	location X sediment depth	Edge:-5-Out:-25	-4.72	-14.4817	5.0509	0.976383		metabolite ~ location * sediment depth (cm)	mannitol	-20	In	2022-10-16	10:00:00	Posidonia oceanicea	0.150863	0.0402771	0.0361556	1.08871	37
	Sucrose	location X sediment depth	Out:0-Out:-25	-4.72	-14.4817	5.0509	0.976383		metabolite ~ location * sediment depth (cm)	mannitol	-25	In	2022-10-16	10:00:00	Posidonia oceanicea	0.129307	0.0409508	0.0177679	1.07313	42
	Sucrose	location X sediment depth	In:0-Out:-5	3.36	-3.8928	10.6156	0.984896		metabolite ~ location * sediment depth (cm)	mannitol	-30	In	2022-10-16	10:00:00	Posidonia oceanicea	0.052218	0.0197192	0.00544993	0.499825	34
	Sucrose	location X sediment depth	Out:-5-Out:-25	-4.47	-14.2375	5.29506	0.98681		metabolite ~ location * sediment depth (cm)	mannitol	0	Out	2022-10-16	10:00:00	NA	0.0242388	0.0117192	0.00717921	0.254523	22
	Sucrose	location X sediment depth	Edge:0-In:-25	-2.88	-9.27742	3.50965	0.988872		metabolite ~ location * sediment depth (cm)	mannitol	-5	Out	2022-10-16	10:00:00	NA	0.0127865	0.00436542	0.0063629	0.0597275	15
	Sucrose	location X sediment depth	In:0-Edge:-10	2.85	-3.53015	9.22934	0.990066		metabolite ~ location * sediment depth (cm)	mannitol	-10	Out	2022-10-16	10:00:00	NA	0.0171385	0.00783339	0.00533232	0.119981	16
	Sucrose	location X sediment depth	In:0-Out:-15	3.22	-4.03668	10.4718	0.990849		metabolite ~ location * sediment depth (cm)	mannitol	-15	Out	2022-10-16	10:00:00	NA	0.034025	0.014505	0.0143284	0.26423	18
	Sucrose	location X sediment depth	Out:-15-Out:-25	-4.33	-14.0936	5.43895	0.990958		metabolite ~ location * sediment depth (cm)	mannitol	-20	Out	2022-10-16	10:00:00	NA	0.0608908	0.0253284	0.00145334	0.338905	17
	Sucrose	location X sediment depth	Out:-10-Out:-25	-4.31	-14.0719	5.46068	0.991479		metabolite ~ location * sediment depth (cm)	mannitol	-25	Out	2022-10-16	10:00:00	NA	0.0252873	0.00972114	0.0109557	0.165139	19
	Sucrose	location X sediment depth	In:0-Out:-10	3.2	-4.05842	10.45	0.991552		metabolite ~ location * sediment depth (cm)	mannitol	-30	Out	2022-10-16	10:00:00	NA	0.0109284	0.00870053	0.00252196	0.0889395	10
	Sucrose	location X sediment depth	Edge:-10-Out:-25	-3.96	-13.0949	5.17612	0.993049		metabolite ~ location * sediment depth (cm)	glucose	0	Edge	2022-10-16	10:00:00	NA	0.0259525	0.00873212	0.00807946	0.0874282	14
	Sucrose	location X sediment depth	Edge:-5-In:-30	-3.13	-10.409	4.14969	0.993693		metabolite ~ location * sediment depth (cm)	glucose	-5	Edge	2022-10-16	10:00:00	NA	0.0843019	0.0304436	0.0529637	0.356502	11
	Sucrose	location X sediment depth	Out:0-In:-30	-3.13	-10.409	4.14969	0.993693		metabolite ~ location * sediment depth (cm)	glucose	-10	Edge	2022-10-16	10:00:00	NA	0.0755373	0.0121527	0.088014	0.154818	17
	Sucrose	location X sediment depth	In:-20-Out:-30	3.06	-4.19306	10.3154	0.994984		metabolite ~ location * sediment depth (cm)	glucose	-15	Edge	2022-10-16	10:00:00	NA	0.0534728	0.0161359	0.0386415	0.140532	12
	Sucrose	location X sediment depth	Edge:-15-In:-25	-2.64	-9.03742	3.74966	0.996106		metabolite ~ location * sediment depth (cm)	glucose	-20	Edge	2022-10-16	10:00:00	NA	0.0549054	0.0160396	0.0382237	0.204254	18
	Sucrose	location X sediment depth	In:-20-In:-25	1.27	-1.89794	4.44024	0.997365		metabolite ~ location * sediment depth (cm)	glucose	-25	Edge	2022-10-16	10:00:00	NA	0.0119227	0.00682836	0	0.0699144	11
	Sucrose	location X sediment depth	Edge:0-Out:-25	-3.65	-12.7848	5.48625	0.997502		metabolite ~ location * sediment depth (cm)	glucose	-30	Edge	2022-10-16	10:00:00	NA	0.0348763	0.00965213	0.0222064	0.110525	16
	Sucrose	location X sediment depth	Edge:0-In:0	-2.54	-8.91921	3.84027	0.997615		metabolite ~ location * sediment depth (cm)	glucose	0	In	2022-10-16	10:00:00	Posidonia oceanicea	0.123175	0.0321124	0.0373347	0.904186	46
	Sucrose	location X sediment depth	Out:-5-In:-30	-2.89	-10.1649	4.39385	0.997742		metabolite ~ location * sediment depth (cm)	glucose	-5	In	2022-10-16	10:00:00	Posidonia oceanicea	0.344257	0.0791345	0.167363	2.11164	40
	Sucrose	location X sediment depth	In:-5-In:-15	1.27	-1.93039	4.46315	0.997761		metabolite ~ location * sediment depth (cm)	glucose	-10	In	2022-10-16	10:00:00	Posidonia oceanicea	0.365655	0.102932	0.123814	3.4569	38
	Sucrose	location X sediment depth	In:-20-Edge:-25	2.77	-4.4824	10.026	0.998616		metabolite ~ location * sediment depth (cm)	glucose	-15	In	2022-10-16	10:00:00	Posidonia oceanicea	0.549428	0.31213	0.156608	11.9578	38
	Sucrose	location X sediment depth	Out:-15-In:-30	-2.74	-10.021	4.53773	0.998863		metabolite ~ location * sediment depth (cm)	glucose	-20	In	2022-10-16	10:00:00	Posidonia oceanicea	0.36843	0.173954	0.0633416	6.13044	37
	Sucrose	location X sediment depth	Edge:-5-Edge:-20	-3.43	-12.5624	5.70863	0.998924		metabolite ~ location * sediment depth (cm)	glucose	-25	In	2022-10-16	10:00:00	Posidonia oceanicea	0.12671	0.0306648	0.046985	0.939737	42
	Sucrose	location X sediment depth	Out:0-Edge:-20	-3.43	-12.5624	5.70863	0.998924		metabolite ~ location * sediment depth (cm)	glucose	-30	In	2022-10-16	10:00:00	Posidonia oceanicea	0.0531812	0.0113226	0.0296565	0.252204	34
	Sucrose	location X sediment depth	Out:-10-In:-30	-2.72	-9.99925	4.55947	0.998981		metabolite ~ location * sediment depth (cm)	glucose	0	Out	2022-10-16	10:00:00	NA	0.078422	0.0156596	0.0578669	0.20023	22
	Sucrose	location X sediment depth	Edge:-15-Out:-25	-3.41	-12.5448	5.72626	0.998998		metabolite ~ location * sediment depth (cm)	glucose	-5	Out	2022-10-16	10:00:00	NA	0.133998	0.0217424	0.117292	0.25354	15
	Sucrose	location X sediment depth	Edge:-10-In:-30	-2.37	-8.78201	4.03463	0.999096		metabolite ~ location * sediment depth (cm)	glucose	-10	Out	2022-10-16	10:00:00	NA	0.127469	0.0335751	0.0674817	0.43604	16
	Sucrose	location X sediment depth	In:-25-Edge:-30	2.34	-4.05502	8.73205	0.999242		metabolite ~ location * sediment depth (cm)	glucose	-15	Out	2022-10-16	10:00:00	NA	0.206615	0.0463272	0.177286	0.857844	18
	Sucrose	location X sediment depth	Out:-20-In:-25	-2.62	-9.88703	4.64567	0.999378		metabolite ~ location * sediment depth (cm)	glucose	-20	Out	2022-10-16	10:00:00	NA	0.141914	0.0298469	0.147074	0.515299	17
	Sucrose	location X sediment depth	In:0-Edge:-15	2.3	-4.08028	8.67921	0.999383		metabolite ~ location * sediment depth (cm)	glucose	-25	Out	2022-10-16	10:00:00	NA	0.10867	0.0283075	0.0724619	0.465992	19
	Sucrose	location X sediment depth	Out:-5-Edge:-20	-3.18	-12.3183	5.95279	0.999621		metabolite ~ location * sediment depth (cm)	glucose	-30	Out	2022-10-16	10:00:00	NA	0.0437114	0.0144949	0.0279821	0.140687	10
	Sucrose	location X sediment depth	Out:-20-Out:-25	-3.39	-13.1524	6.38021	0.999647		metabolite ~ location * sediment depth (cm)	fructose	0	Edge	2022-10-16	10:00:00	NA	0.0222503	0.00699243	0.0129851	0.0761746	14
	Sucrose	location X sediment depth	In:-15-Out:-25	2.5	-4.76719	9.76551	0.999686		metabolite ~ location * sediment depth (cm)	fructose	-5	Edge	2022-10-16	10:00:00	NA	0.0412097	0.0108286	0.040699	0.117024	11
	Sucrose	location X sediment depth	Out:-25-Edge:-30	3.1	-6.03162	12.2394	0.999737		metabolite ~ location * sediment depth (cm)	fructose	-10	Edge	2022-10-16	10:00:00	NA	0.038572	0.0106073	0.0365899	0.163986	17
	Sucrose	location X sediment depth	Out:-15-Edge:-20	-3.04	-12.1744	6.09667	0.999808		metabolite ~ location * sediment depth (cm)	fructose	-15	Edge	2022-10-16	10:00:00	NA	0.0295983	0.00848145	0.0275498	0.0797252	12
	Sucrose	location X sediment depth	Out:-10-Edge:-20	-3.02	-12.1526	6.11841	0.999827		metabolite ~ location * sediment depth (cm)	fructose	-20	Edge	2022-10-16	10:00:00	NA	0.0200889	0.00539223	0.0126775	0.0645111	18
	Sucrose	location X sediment depth	Edge:0-In:-30	-2.06	-8.47188	4.34476	0.999882		metabolite ~ location * sediment depth (cm)	fructose	-25	Edge	2022-10-16	10:00:00	NA	0.0222148	0.0112094	0	0.0937875	11
	Sucrose	location X sediment depth	Edge:-10-Edge:-20	-2.67	-11.1288	5.78694	0.999913		metabolite ~ location * sediment depth (cm)	fructose	-30	Edge	2022-10-16	10:00:00	NA	0.021003	0.00460481	0.019556	0.0523191	16
	Sucrose	location X sediment depth	In:0-Out:-20	2.28	-4.97795	9.53048	0.999921		metabolite ~ location * sediment depth (cm)	fructose	0	In	2022-10-16	10:00:00	Posidonia oceanicea	0.106255	0.0380038	0.0224471	1.38859	46
	Sucrose	location X sediment depth	In:0-Edge:-30	1.99	-4.38564	8.37384	0.999925		metabolite ~ location * sediment depth (cm)	fructose	-5	In	2022-10-16	10:00:00	Posidonia oceanicea	0.494227	0.134835	0.134178	3.98875	40
	Sucrose	location X sediment depth	Edge:-15-In:-30	-1.82	-8.23187	4.58476	0.999983		metabolite ~ location * sediment depth (cm)	fructose	-10	In	2022-10-16	10:00:00	Posidonia oceanicea	0.667793	0.281493	0.230571	10.5988	38
	Sucrose	location X sediment depth	Edge:-20-In:-20	-1.79	-8.17398	4.5855	0.999986		metabolite ~ location * sediment depth (cm)	fructose	-15	In	2022-10-16	10:00:00	Posidonia oceanicea	0.404018	0.130332	0.0732345	4.48755	38
	Sucrose	location X sediment depth	Edge:0-Edge:-20	-2.36	-10.8186	6.09706	0.999988		metabolite ~ location * sediment depth (cm)	fructose	-20	In	2022-10-16	10:00:00	Posidonia oceanicea	0.305565	0.194694	0.0146403	7.01374	37
	Sucrose	location X sediment depth	Out:-25-Out:-30	2.56	-7.21089	12.3217	0.999996		metabolite ~ location * sediment depth (cm)	fructose	-25	In	2022-10-16	10:00:00	Posidonia oceanicea	0.221885	0.0884937	0.0225275	3.42072	42
	Sucrose	location X sediment depth	In:-25-In:-30	0.82	-2.40591	4.04656	0.999997		metabolite ~ location * sediment depth (cm)	fructose	-30	In	2022-10-16	10:00:00	Posidonia oceanicea	0.0256344	0.00816398	0.00111288	0.167138	34
	Sucrose	location X sediment depth	Edge:-5-Edge:-25	-2.45	-12.2156	7.31697	0.999998		metabolite ~ location * sediment depth (cm)	fructose	0	Out	2022-10-16	10:00:00	NA	0.0958172	0.0285309	0.0307057	0.473152	22
	Sucrose	location X sediment depth	Out:0-Edge:-25	-2.45	-12.2156	7.31697	0.999998		metabolite ~ location * sediment depth (cm)	fructose	-5	Out	2022-10-16	10:00:00	NA	0.10019	0.0276189	0.043571	0.383364	15
	Sucrose	location X sediment depth	Edge:-15-Edge:-20	-2.12	-10.5786	6.33707	0.999998		metabolite ~ location * sediment depth (cm)	fructose	-10	Out	2022-10-16	10:00:00	NA	0.0638015	0.0165542	0.0487785	0.190325	16
	Sucrose	location X sediment depth	Out:-20-In:-30	-1.8	-9.07972	5.479	0.999998		metabolite ~ location * sediment depth (cm)	fructose	-15	Out	2022-10-16	10:00:00	NA	0.162982	0.0385294	0.117969	0.560028	18
	Sucrose	location X sediment depth	In:-25-Out:-30	1.79	-5.47634	9.05636	0.999999		metabolite ~ location * sediment depth (cm)	fructose	-20	Out	2022-10-16	10:00:00	NA	0.0605235	0.0137052	0.0466893	0.192148	17
	Sucrose	location X sediment depth	Edge:-30-In:-30	-1.52	-7.92651	4.89012	0.999999		metabolite ~ location * sediment depth (cm)	fructose	-25	Out	2022-10-16	10:00:00	NA	0.0948749	0.0246234	0.0516314	0.332383	19
	Sucrose	location X sediment depth	Out:-25-Edge:-25	2.27	-7.50022	12.0324	1		metabolite ~ location * sediment depth (cm)	fructose	-30	Out	2022-10-16	10:00:00	NA	0.00966045	0.0038775	0.00295128	0.0322896	10
	Sucrose	location X sediment depth	Out:-20-Edge:-20	-2.1	-11.2331	7.03794	1		metabolite ~ sampling month	sucrose	NA	In	2022-04-16	10:00:00	Posidonia oceanicea	21.3342	6.00667	79.5429	11.4252	17
	Sucrose	location X sediment depth	Out:-5-Edge:-25	-2.21	-11.9714	7.56113	1		metabolite ~ sampling month	sucrose	NA	In	2022-07-16	10:00:00	Posidonia oceanicea	9.37104	3.989	82.6387	0.420199	25
	Sucrose	location X sediment depth	Out:-25-In:-30	1.59	-5.69365	8.86508	1		metabolite ~ sampling month	sucrose	NA	In	2022-10-16	10:00:00	Posidonia oceanicea	24.4843	9.3797	794.857	0.387705	113
	Sucrose	location X sediment depth	Edge:-5-Out:-30	-2.16	-11.9263	7.6063	1		metabolite ~ sampling month	fructose	NA	In	2022-04-16	10:00:00	Posidonia oceanicea	0.437708	0.138107	2.02808	0.200588	17
	Sucrose	location X sediment depth	Out:0-Out:-30	-2.16	-11.9263	7.6063	1		metabolite ~ sampling month	fructose	NA	In	2022-07-16	10:00:00	Posidonia oceanicea	0.194402	0.0601943	1.38859	0.0558736	25
	Sucrose	location X sediment depth	Edge:-20-Edge:-30	1.82	-6.64243	10.2733	1		metabolite ~ sampling month	fructose	NA	In	2022-10-16	10:00:00	Posidonia oceanicea	0.266728	0.114631	10.5988	0.00941736	113
	Sucrose	location X sediment depth	Edge:-25-In:-25	-1.5	-8.76702	5.76568	1		metabolite ~ sampling month	mannitol	NA	In	2022-04-16	10:00:00	Posidonia oceanicea	0.453932	0.167874	2.86433	0.221093	17
	Sucrose	location X sediment depth	Out:-15-Edge:-25	-2.06	-11.8276	7.70501	1		metabolite ~ sampling month	mannitol	NA	In	2022-07-16	10:00:00	Posidonia oceanicea	0.0722385	0.0486438	1.21775	0.00380443	25
	Sucrose	location X sediment depth	Out:-10-Edge:-25	-2.04	-11.8058	7.72675	1		metabolite ~ sampling month	mannitol	NA	In	2022-10-16	10:00:00	Posidonia oceanicea	0.181406	0.0300519	2.28827	0.059272	113
	Sucrose	location X sediment depth	Out:-30-In:-30	-0.97	-8.24905	6.30968	1		metabolite ~ sampling month	myo-inositol	NA	In	2022-04-16	10:00:00	Posidonia oceanicea	0.195355	0.0608324	0.926719	0.119223	17
	Sucrose	location X sediment depth	Edge:-25-In:-30	-0.68	-7.95971	6.59901	1		metabolite ~ sampling month	myo-inositol	NA	In	2022-07-16	10:00:00	Posidonia oceanicea	0.0848771	0.0222229	0.392447	0.0348316	25
	Sucrose	location X sediment depth	Edge:-20-In:-30	0.297	-6.11109	6.70555	1		metabolite ~ sampling month	myo-inositol	NA	In	2022-10-16	10:00:00	Posidonia oceanicea	0.112238	0.0234154	1.94447	0.0348913	113
	Sucrose	location X sediment depth	In:0-In:-30	0.476	-2.7229	3.67472	1		metabolite ~ sampling month	glucose	NA	In	2022-04-16	10:00:00	Posidonia oceanicea	0.42448	0.122158	1.56169	0.178158	17
	Sucrose	location X sediment depth	Out:-30-Edge:-30	0.549	-8.58702	9.68404	1		metabolite ~ sampling month	glucose	NA	In	2022-07-16	10:00:00	Posidonia oceanicea	0.157738	0.0389672	0.845828	0.0705539	25
	Sucrose	location X sediment depth	Edge:-25-Edge:-30	0.838	-8.29768	9.97337	1		metabolite ~ sampling month	glucose	NA	In	2022-10-16	10:00:00	Posidonia oceanicea	0.210986	0.0657382	6.13044	0.0327768	113
	Sucrose	location X sediment depth	Out:-20-Edge:-30	-0.282	-9.41769	8.85336	1		metabolite ~ sampling month	trehalose	NA	In	2022-04-16	10:00:00	Posidonia oceanicea	0.717671	0.176581	2.72145	0.364052	17
	Sucrose	location X sediment depth	Edge:-15-Edge:-30	-0.305	-8.76321	8.15249	1		metabolite ~ sampling month	trehalose	NA	In	2022-07-16	10:00:00	Posidonia oceanicea	0.632962	0.13134	2.71022	0.300031	25
	Sucrose	location X sediment depth	Out:-15-Edge:-30	-1.22	-10.359	7.91209	1		metabolite ~ sampling month	trehalose	NA	In	2022-10-16	10:00:00	Posidonia oceanicea	0.484566	0.166478	18.382	0.133074	113
	Sucrose	location X sediment depth	Edge:-10-Edge:-30	-0.855	-9.31335	7.60236	1		sucorse ~ time of day	sucrose	-10	in	2022-05-17	10:00:00	Posidonia oceanicea	156.168	91.9486	750.653	0.0376135	9
	Sucrose	location X sediment depth	Out:-10-Edge:-30	-1.2	-10.3372	7.93383	1		sucorse ~ time of day	sucrose	-10	in	2022-05-17	12:00:00	Posidonia oceanicea	30.3381	15.6252	138.262	0.0327435	9
	Sucrose	location X sediment depth	Edge:-5-Edge:-30	-1.61	-10.747	7.52405	1		sucorse ~ time of day	sucrose	-10	in	2022-05-17	14:00:00	Posidonia oceanicea	40.6631	18.8981	120.22	0.0332594	8
	Sucrose	location X sediment depth	Out:-5-Edge:-30	-1.37	-10.5028	7.76821	1		sucorse ~ time of day	sucrose	-10	in	2022-05-17	20:00:00	Posidonia oceanicea	23.538	17.3742	140.836	0.0325913	8
	Sucrose	location X sediment depth	Edge:0-Edge:-30	-0.545	-9.00322	7.91249	1		sucorse ~ time of day	sucrose	-10	in	2022-05-17	22:00:00	Posidonia oceanicea	24.4438	18.5774	171.714	0.0161721	9
	Sucrose	location X sediment depth	Out:0-Edge:-30	-1.61	-10.747	7.52405	1		sucorse ~ time of day	sucrose	-10	in	2022-05-17	00:00:00	Posidonia oceanicea	6.03798	5.62247	39.7543	0.0230139	7
	Sucrose	location X sediment depth	Edge:-25-Out:-30	0.289	-9.47695	10.0556	1		sucorse ~ time of day	sucrose	-10	in	2022-05-17	02:00:00	Posidonia oceanicea	1.91594	1.54174	12.6874	0.0310332	8
	Sucrose	location X sediment depth	Edge:-20-Out:-30	1.27	-7.86861	10.4024	1		sucorse ~ time of day	sucrose	-10	in	2022-05-17	05:00:00	Posidonia oceanicea	1.89487	1.5952	13.0072	0.0182377	8
	Sucrose	location X sediment depth	Out:-20-Out:-30	-0.831	-10.597	8.93561	1		DOC concentration ~ sampling location * sediment depth	dissolved organic carbon	-10	Edge	2022-10-16	10:00:00	NA	96.4	NA	96.4	96.4	1
	Sucrose	location X sediment depth	Edge:-15-Out:-30	-0.854	-9.9894	8.28166	1		DOC concentration ~ sampling location * sediment depth	dissolved organic carbon	-15	Edge	2022-10-16	10:00:00	NA	139.367	6.58188	140.6	150.1	3
	Sucrose	location X sediment depth	Out:-15-Out:-30	-1.77	-11.5382	7.99435	1		DOC concentration ~ sampling location * sediment depth	dissolved organic carbon	-20	Edge	2022-10-16	10:00:00	NA	121.25	14.55	121.25	135.8	2
	Sucrose	location X sediment depth	Edge:-10-Out:-30	-1.4	-10.5395	7.73152	1		DOC concentration ~ sampling location * sediment depth	dissolved organic carbon	-25	Edge	2022-10-16	10:00:00	NA	88.1	NA	88.1	88.1	1
	Sucrose	location X sediment depth	Out:-10-Out:-30	-1.75	-11.5165	8.01608	1		DOC concentration ~ sampling location * sediment depth	dissolved organic carbon	-30	Edge	2022-10-16	10:00:00	NA	109.033	15.2737	123.5	125.1	3
	Sucrose	location X sediment depth	Out:-5-Out:-30	-1.92	-11.6821	7.85046	1		DOC concentration ~ sampling location * sediment depth	dissolved organic carbon	-5	Edge	2022-10-16	10:00:00	NA	123.933	25.8067	117.5	171.5	3
	Sucrose	location X sediment depth	In:0-Out:-30	1.45	-5.80862	8.69981	1		DOC concentration ~ sampling location * sediment depth	dissolved organic carbon	0	Edge	2022-10-16	10:00:00	NA	119.35	25.55	119.35	144.9	2
	Sucrose	location X sediment depth	Edge:0-Out:-30	-1.09	-10.2294	8.04165	1		DOC concentration ~ sampling location * sediment depth	dissolved organic carbon	-10	In	2022-10-16	10:00:00	Posidonia oceanicea	585.875	229.929	531.8	1100.8	4
	Sucrose	location X sediment depth	Out:-25-In:-25	0.765	-6.50096	8.03174	1		DOC concentration ~ sampling location * sediment depth	dissolved organic carbon	-15	In	2022-10-16	10:00:00	Posidonia oceanicea	290.62	98.1519	179.6	674.7	5
	Sucrose	location X sediment depth	Edge:-20-In:-25	-0.523	-6.91663	5.87044	1		DOC concentration ~ sampling location * sediment depth	dissolved organic carbon	-20	In	2022-10-16	10:00:00	Posidonia oceanicea	188.98	23.7244	191.6	267.6	5
	Sucrose	location X sediment depth	In:0-In:-25	-0.344	-3.51351	2.82467	1		DOC concentration ~ sampling location * sediment depth	dissolved organic carbon	-25	In	2022-10-16	10:00:00	Posidonia oceanicea	159.217	27.2154	140.95	288.1	6
	Sucrose	location X sediment depth	Edge:-20-Edge:-25	0.978	-8.15795	10.1131	1		DOC concentration ~ sampling location * sediment depth	dissolved organic carbon	-30	In	2022-10-16	10:00:00	Posidonia oceanicea	134.025	23.0019	131.05	189.6	4
	Sucrose	location X sediment depth	Out:-20-Edge:-25	-1.12	-10.8863	8.64628	1		DOC concentration ~ sampling location * sediment depth	dissolved organic carbon	-5	In	2022-10-16	10:00:00	Posidonia oceanicea	911.65	268.628	779.5	2010.5	6
	Sucrose	location X sediment depth	Edge:-15-Edge:-25	-1.14	-10.2787	7.99232	1		DOC concentration ~ sampling location * sediment depth	dissolved organic carbon	0	In	2022-10-16	10:00:00	Posidonia oceanicea	200.78	26.4656	188.5	263.6	5
	Sucrose	location X sediment depth	Edge:-10-Edge:-25	-1.69	-10.8289	7.44219	1		DOC concentration ~ sampling location * sediment depth	dissolved organic carbon	-10	Out	2022-10-16	10:00:00	NA	117.533	12.7017	117.6	139.5	3
	Sucrose	location X sediment depth	In:0-Edge:-25	1.16	-6.09796	8.41047	1		DOC concentration ~ sampling location * sediment depth	dissolved organic carbon	-15	Out	2022-10-16	10:00:00	NA	185.733	11.4529	194	200.1	3
	Sucrose	location X sediment depth	Edge:0-Edge:-25	-1.38	-10.5187	7.75232	1		DOC concentration ~ sampling location * sediment depth	dissolved organic carbon	-20	Out	2022-10-16	10:00:00	NA	160.367	25.8104	137.2	211.9	3
	Sucrose	location X sediment depth	In:-20-Out:-25	0.506	-6.74846	7.75997	1		DOC concentration ~ sampling location * sediment depth	dissolved organic carbon	-25	Out	2022-10-16	10:00:00	NA	144.067	14.6589	141.6	170.6	3
	Sucrose	location X sediment depth	Edge:-20-Out:-25	-1.29	-10.424	7.84704	1		DOC concentration ~ sampling location * sediment depth	dissolved organic carbon	-30	Out	2022-10-16	10:00:00	NA	123.7	23.1	123.7	146.8	2
	Sucrose	location X sediment depth	In:0-Out:-25	-1.11	-8.36402	6.14441	1		DOC concentration ~ sampling location * sediment depth	dissolved organic carbon	-5	Out	2022-10-16	10:00:00	NA	121.2	2.37978	122.9	124.2	3
	Sucrose	location X sediment depth	In:0-Edge:-20	0.179	-6.20106	6.55842	1		DOC concentration ~ sampling location * sediment depth	dissolved organic carbon	0	Out	2022-10-16	10:00:00	NA	114.9	12.4809	121.7	132.3	3
	Sucrose	location X sediment depth	Edge:-15-Out:-20	-0.0232	-9.15872	9.11233	1		sucrose ~ species	Sucrose	NA	In	April 2016 - May 2017	NA	Posidonia oceanicea	33.4057	5.98883	0.682371	1145.13	382
	Sucrose	location X sediment depth	Out:-15-Out:-20	-0.941	-10.7076	8.82502	1		sucrose ~ species	Sucrose	NA	In	2022-03-17	NA	Thalassia testudinum	103.367	30.9529	16.7832	1018.63	47
	Sucrose	location X sediment depth	Edge:-10-Out:-20	-0.573	-9.70885	8.5622	1		sucrose ~ species	Sucrose	NA	In	2022-03-17	NA	Syringodium filiforme	28.3856	8.4278	5.69419	157.646	29
	Sucrose	location X sediment depth	Out:-10-Out:-20	-0.92	-10.6858	8.84676	1		sucrose ~ species	Sucrose	NA	In	2022-03-17	NA	Mix	140.242	45.6761	68.319	589.912	14
	Sucrose	location X sediment depth	Edge:-5-Out:-20	-1.33	-11.0956	8.43698	1		sucrose ~ species	Sucrose	NA	In	2022-03-17	NA	mangrove seagrass peat	2.01002	0.267608	1.48146	7.81503	48
	Sucrose	location X sediment depth	Out:-5-Out:-20	-1.09	-10.8514	8.68114	1		sucorse ~ species * sediment depth	Sucrose	-30	In	2022-03-17	NA	Mix	50.0295	NA	50.0295	50.0295	1
	Sucrose	location X sediment depth	Edge:0-Out:-20	-0.263	-9.39873	8.87233	1		sucorse ~ species * sediment depth	Sucrose	-25	In	2022-03-17	NA	Mix	101.907	NA	101.907	101.907	1
	Sucrose	location X sediment depth	Out:0-Out:-20	-1.33	-11.0956	8.43698	1		sucorse ~ species * sediment depth	Sucrose	-20	In	2022-03-17	NA	Mix	75.1862	NA	75.1862	75.1862	1
	Sucrose	location X sediment depth	Out:-15-Edge:-15	-0.918	-10.0536	8.21745	1		sucorse ~ species * sediment depth	Sucrose	-15	In	2022-03-17	NA	Mix	379.587	210.325	379.587	589.912	2
	Sucrose	location X sediment depth	Edge:-10-Edge:-15	-0.55	-9.00799	7.90772	1		sucorse ~ species * sediment depth	Sucrose	-10	In	2022-03-17	NA	Mix	222.805	107.901	195.911	421.686	3
	Sucrose	location X sediment depth	Out:-10-Edge:-15	-0.896	-10.0319	8.23919	1		sucorse ~ species * sediment depth	Sucrose	-5	In	2022-03-17	NA	Mix	101.939	40.638	61.4517	183.215	3
	Sucrose	location X sediment depth	Edge:-5-Edge:-15	-1.31	-10.4416	7.82941	1		sucorse ~ species * sediment depth	Sucrose	0	In	2022-03-17	NA	Mix	0.95188	0.21149	0.820997	1.36566	3
	Sucrose	location X sediment depth	Out:-5-Edge:-15	-1.06	-10.1975	8.07357	1		sucorse ~ species * sediment depth	Sucrose	-40	In	2022-03-17	NA	Thalassia testudinum	12.1364	4.95049	11.9673	27.5051	5
	Sucrose	location X sediment depth	Edge:0-Edge:-15	-0.24	-8.69786	8.21785	1		sucorse ~ species * sediment depth	Sucrose	-35	In	2022-03-17	NA	Thalassia testudinum	30.6445	19.1037	15.7249	124.931	6
	Sucrose	location X sediment depth	Out:0-Edge:-15	-1.31	-10.4416	7.82941	1		sucorse ~ species * sediment depth	Sucrose	-30	In	2022-03-17	NA	Thalassia testudinum	55.6363	32.6103	26.0828	215.07	6
	Sucrose	location X sediment depth	Edge:-10-Out:-15	0.368	-8.76759	9.50346	1		sucorse ~ species * sediment depth	Sucrose	-25	In	2022-03-17	NA	Thalassia testudinum	137.963	109.717	14.169	570.677	5
	Sucrose	location X sediment depth	Out:-10-Out:-15	0.0217	-9.74455	9.78802	1		sucorse ~ species * sediment depth	Sucrose	-20	In	2022-03-17	NA	Thalassia testudinum	58.8182	27.8828	47.239	134.258	4
	Sucrose	location X sediment depth	Edge:-5-Out:-15	-0.388	-10.1543	9.37825	1		sucorse ~ species * sediment depth	Sucrose	-15	In	2022-03-17	NA	Thalassia testudinum	274.698	127.786	181.086	689.495	5
	Sucrose	location X sediment depth	Out:-5-Out:-15	-0.144	-9.91017	9.62241	1		sucorse ~ species * sediment depth	Sucrose	-10	In	2022-03-17	NA	Thalassia testudinum	348.987	198.474	105.427	1018.63	5
	Sucrose	location X sediment depth	Edge:0-Out:-15	0.678	-8.45746	9.81359	1		sucorse ~ species * sediment depth	Sucrose	-5	In	2022-03-17	NA	Thalassia testudinum	39.0916	34.7992	3.75771	213.022	6
	Sucrose	location X sediment depth	Out:0-Out:-15	-0.388	-10.1543	9.37825	1		sucorse ~ species * sediment depth	Sucrose	0	In	2022-03-17	NA	Thalassia testudinum	0.366118	0.150437	0.311905	0.814981	5
	Sucrose	location X sediment depth	In:-5-In:-10	-0.414	-3.61061	2.78292	1		sucorse ~ species * sediment depth	Sucrose	-30	In	2022-03-17	NA	Syringodium filiforme	9.54573	NA	9.54573	9.54573	1
	Sucrose	location X sediment depth	Out:-10-Edge:-10	-0.346	-9.48173	8.78932	1		sucorse ~ species * sediment depth	Sucrose	-25	In	2022-03-17	NA	Syringodium filiforme	14.7062	NA	14.7062	14.7062	1
	Sucrose	location X sediment depth	Edge:-5-Edge:-10	-0.756	-9.89151	8.37954	1		sucorse ~ species * sediment depth	Sucrose	-20	In	2022-03-17	NA	Syringodium filiforme	13.2522	6.47522	5.26148	33.4385	5
	Sucrose	location X sediment depth	Out:-5-Edge:-10	-0.512	-9.64735	8.62371	1		sucorse ~ species * sediment depth	Sucrose	-15	In	2022-03-17	NA	Syringodium filiforme	31.5332	14.5683	15.9632	77.6615	6
	Sucrose	location X sediment depth	Edge:0-Edge:-10	0.31	-8.14772	8.76798	1		sucorse ~ species * sediment depth	Sucrose	-10	In	2022-03-17	NA	Syringodium filiforme	35.7832	19.3285	18.6576	122.814	6
	Sucrose	location X sediment depth	Out:0-Edge:-10	-0.756	-9.89151	8.37954	1		sucorse ~ species * sediment depth	Sucrose	-5	In	2022-03-17	NA	Syringodium filiforme	65.5936	36.2497	15.6777	157.646	5
	Sucrose	location X sediment depth	Edge:-5-Out:-10	-0.41	-10.1761	9.35651	1		sucorse ~ species * sediment depth	Sucrose	0	In	2022-03-17	NA	Syringodium filiforme	0.160758	0.0888356	0.0946938	0.507305	5
	Sucrose	location X sediment depth	Out:-5-Out:-10	-0.166	-9.93191	9.60067	1		sucorse ~ species * sediment depth	Sucrose	-30	In	April 2016 - May 2017	NA	Posidonia oceanicea	1.59595	0.820435	0.0517347	31.8673	43
	Sucrose	location X sediment depth	Edge:0-Out:-10	0.656	-8.47919	9.79186	1		sucorse ~ species * sediment depth	Sucrose	-25	In	April 2016 - May 2017	NA	Posidonia oceanicea	26.3487	14.5554	0.242894	592.188	42
	Sucrose	location X sediment depth	Out:0-Out:-10	-0.41	-10.1761	9.35651	1		sucorse ~ species * sediment depth	Sucrose	-20	In	April 2016 - May 2017	NA	Posidonia oceanicea	29.1222	21.4726	1.20486	794.857	37
	Sucrose	location X sediment depth	Out:-5-Edge:-5	0.244	-9.52213	10.0104	1		sucorse ~ species * sediment depth	Sucrose	-15	In	April 2016 - May 2017	NA	Posidonia oceanicea	44.9489	14.244	0.804521	1145.13	110
	Sucrose	location X sediment depth	Edge:0-Edge:-5	1.07	-8.06942	10.2016	1		sucorse ~ species * sediment depth	Sucrose	-10	In	April 2016 - May 2017	NA	Posidonia oceanicea	46.4801	14.6126	8.51839	423.518	47
	Sucrose	location X sediment depth	Out:0-Edge:-5	2.66e-15	-9.76629	9.76629	1		sucorse ~ species * sediment depth	Sucrose	-5	In	April 2016 - May 2017	NA	Posidonia oceanicea	65.8274	22.2957	6.90875	700.311	49
	Sucrose	location X sediment depth	Edge:0-Out:-5	0.822	-8.31358	9.95747	1		sucorse ~ species * sediment depth	Sucrose	0	In	April 2016 - May 2017	NA	Posidonia oceanicea	2.84631	1.37946	0.207268	64.85	54
	Sucrose	location X sediment depth	Out:0-Out:-5	-0.244	-10.0104	9.52213	1
	Sucrose	location X sediment depth	Out:0-Edge:0	-1.07	-10.2016	8.06942	1
log([Fructose]) ~ sampling location * sediment depth	Fructose	Location	Edge-In	-0.923223	-1.95851	0.112068	0.091299
	Fructose	Location	Out-In	-0.749746	-1.88872	0.389232	0.268311
	Fructose	Location	Out-Edge	0.173477	-1.28226	1.62921	0.957364
	Fructose	Sediment Depth	0--5	-2.52387	-4.0202	-1.02754	2.18e-05
	Fructose	Sediment Depth	0--10	-2.46161	-3.9469	-0.976312	3.26e-05
	Fructose	Sediment Depth	-5--30	2.354	0.836445	3.87156	0.0001335
	Fructose	Sediment Depth	-10--30	2.29174	0.785061	3.79842	0.0001963
	Fructose	Sediment Depth	-5--25	2.16178	0.64422	3.67933	0.0006468
	Fructose	Sediment Depth	-10--25	2.09951	0.592837	3.60619	0.0009353
	Fructose	Sediment Depth	-5--20	1.79015	0.293822	3.28648	0.0081374
	Fructose	Sediment Depth	-10--20	1.72789	0.242594	3.21319	0.0113242
	Fructose	Sediment Depth	0--15	-1.70472	-3.19001	-0.21942	0.0131924
	Fructose	Sediment Depth	-15--30	1.53485	0.0281697	3.04153	0.0427416
	Fructose	Sediment Depth	-15--25	1.34262	-0.164055	2.8493	0.115925
	Fructose	Sediment Depth	-15--20	0.970998	-0.514298	2.4563	0.452808
	Fructose	Sediment Depth	-5--15	0.819154	-0.687524	2.32583	0.671061
	Fructose	Sediment Depth	-10--15	0.756892	-0.738828	2.25261	0.741222
	Fructose	Sediment Depth	0--20	-0.733718	-2.20852	0.741082	0.756297
	Fructose	Sediment Depth	-20--30	0.563849	-0.932482	2.06018	0.921079
	Fructose	Sediment Depth	-20--25	0.371624	-1.12471	1.86795	0.989974
	Fructose	Sediment Depth	0--25	-0.362094	-1.85842	1.13424	0.99127
	Fructose	Sediment Depth	-25--30	0.192225	-1.32533	1.70978	0.999771
	Fructose	Sediment Depth	0--30	-0.169869	-1.6662	1.32646	0.999879
	Fructose	Sediment Depth	-5--10	0.062262	-1.44442	1.56894	1
log([Glucose]) ~ sampling location * sediment depth	Glucose	Location	Edge-In	-1.65491	-2.67027	-0.639559	0.0004593
	Glucose	Location	Out-Edge	1.5865	0.158797	3.0142	0.0252336
	Glucose	Location	Out-In	-0.0684142	-1.18546	1.04863	0.988554
	Glucose	Sediment Depth	0--5	-1.98874	-3.45626	-0.521225	0.0014593
	Glucose	Sediment Depth	0--10	-1.82379	-3.28049	-0.3671	0.0045641
	Glucose	Sediment Depth	-5--25	1.76911	0.280776	3.25744	0.0087976
	Glucose	Sediment Depth	0--15	-1.66653	-3.12322	-0.209834	0.0136718
	Glucose	Sediment Depth	-10--25	1.60416	0.126498	3.08183	0.0236991
	Glucose	Sediment Depth	-5--30	1.5916	0.103265	3.07993	0.0274518
	Glucose	Sediment Depth	-15--25	1.4469	-0.0307679	2.92456	0.0592939
	Glucose	Sediment Depth	-10--30	1.42665	-0.0510124	2.90432	0.0661704
	Glucose	Sediment Depth	-15--30	1.26939	-0.208278	2.74705	0.14489
	Glucose	Sediment Depth	-5--20	1.07782	-0.389692	2.54534	0.307665
	Glucose	Sediment Depth	0--20	-0.910918	-2.35732	0.535483	0.499837
	Glucose	Sediment Depth	-10--20	0.912877	-0.543818	2.36957	0.506008
	Glucose	Sediment Depth	-15--20	0.755612	-0.701083	2.21231	0.718209
	Glucose	Sediment Depth	-20--25	0.691285	-0.776232	2.1588	0.800565
	Glucose	Sediment Depth	-20--30	0.513775	-0.953742	1.98129	0.943691
	Glucose	Sediment Depth	0--30	-0.397143	-1.86466	1.07037	0.984267
	Glucose	Sediment Depth	-5--15	0.322213	-1.15545	1.79988	0.995027
	Glucose	Sediment Depth	0--25	-0.219633	-1.68715	1.24788	0.9994
	Glucose	Sediment Depth	-25--30	-0.17751	-1.66584	1.31082	0.999839
	Glucose	Sediment Depth	-5--10	0.164947	-1.31272	1.64261	0.999891
	Glucose	Sediment Depth	-10--15	0.157266	-1.30965	1.62418	0.999914
log([Mannitol]) ~ sampling location * sediment depth	mannitol	Location	Edge-In	-2.35671	-3.2664	-1.44701	0
	mannitol	Location	Out-In	-1.96483	-2.96563	-0.964023	1.83e-05
	mannitol	Location	Out-Edge	0.391881	-0.887253	1.67101	0.750217
	mannitol	Sediment Depth	-10--30	2.71	1.38297	4.03076	1e-07
	mannitol	Sediment Depth	-5--30	2.71	1.37334	4.04025	1e-07
	mannitol	Sediment Depth	-10--25	2.22	0.892461	3.54025	2.59e-05
	mannitol	Sediment Depth	-5--25	2.22	0.882834	3.54974	3.06e-05
	mannitol	Sediment Depth	-15--30	1.85	0.524823	3.17261	0.0009034
	mannitol	Sediment Depth	0--10	-1.58	-2.88875	-0.278531	0.0068352
	mannitol	Sediment Depth	0--5	-1.58	-2.89838	-0.268768	0.0074964
	mannitol	Sediment Depth	-10--20	1.39	0.087795	2.69801	0.0279772
	mannitol	Sediment Depth	-5--20	1.39	0.078032	2.70764	0.0300265
	mannitol	Sediment Depth	-15--25	1.36	0.0343152	2.68211	0.0401905
	mannitol	Sediment Depth	-20--30	1.31	-0.0008435	2.62876	0.0502667
	mannitol	Sediment Depth	0--30	1.12	-0.19158	2.43803	0.149617
	mannitol	Sediment Depth	-10--15	0.858	-0.456122	2.17241	0.454348
	mannitol	Sediment Depth	-5--15	0.858	-0.465818	2.18197	0.463682
	mannitol	Sediment Depth	-20--25	0.823	-0.491351	2.13826	0.506772
	mannitol	Sediment Depth	0--15	-0.725	-2.0306	0.579614	0.647313
	mannitol	Sediment Depth	0--25	0.633	-0.682087	1.94752	0.78401
	mannitol	Sediment Depth	-15--20	0.535	-0.77035	1.83987	0.886153
	mannitol	Sediment Depth	-25--30	0.491	-0.842947	1.82396	0.929235
	mannitol	Sediment Depth	0--20	-0.191	-1.48662	1.10515	0.999455
	mannitol	Sediment Depth	-5--10	-6.75e-05	-1.32396	1.32383	1
log([Myo-inositol] ) ~ sampling location * sediment depth	Myo-inositol	Sediment Depth	0--10	-1.94888	-3.37509	-0.522677	0.0012812
	Myo-inositol	Sediment Depth	0--5	-1.81308	-3.24988	-0.376278	0.0041076
	Myo-inositol	Sediment Depth	-10--30	1.72865	0.281914	3.17539	0.0082621
	Myo-inositol	Sediment Depth	-5--30	1.59285	0.135665	3.05003	0.0221244
	Myo-inositol	Sediment Depth	-10--20	1.45531	0.0291063	2.88152	0.0421248
	Myo-inositol	Sediment Depth	-5--20	1.31951	-0.117292	2.75631	0.0950508
	Myo-inositol	Sediment Depth	-10--25	1.17255	-0.27419	2.61928	0.198628
	Myo-inositol	Sediment Depth	0--15	-1.14187	-2.56808	0.284333	0.211027
	Myo-inositol	Sediment Depth	-5--25	1.03674	-0.42044	2.49393	0.346329
	Myo-inositol	Sediment Depth	-15--30	0.921641	-0.525096	2.36838	0.485456
	Myo-inositol	Sediment Depth	-10--15	0.80701	-0.629205	2.24322	0.635487
	Myo-inositol	Sediment Depth	0--25	-0.776337	-2.21314	0.660465	0.677526
	Myo-inositol	Sediment Depth	-5--15	0.671207	-0.77553	2.11794	0.811776
	Myo-inositol	Sediment Depth	-15--20	0.648303	-0.777904	2.07451	0.826076
	Myo-inositol	Sediment Depth	-25--30	0.556105	-0.901078	2.01329	0.91647
	Myo-inositol	Sediment Depth	0--20	-0.493571	-1.9097	0.922556	0.944859
	Myo-inositol	Sediment Depth	-15--25	0.365536	-1.0812	1.81227	0.989019
	Myo-inositol	Sediment Depth	-20--25	-0.282766	-1.71957	1.15404	0.997174
	Myo-inositol	Sediment Depth	-20--30	0.273339	-1.16346	1.71014	0.997661
	Myo-inositol	Sediment Depth	0--30	-0.220232	-1.65703	1.21657	0.999312
	Myo-inositol	Sediment Depth	-5--10	-0.135803	-1.58254	1.31093	0.999961
log([Trehalose]) ~ sampling location * sediment depth	Trehalose	Sediment Depth	0--5	-2.35945	-3.90977	-0.809135	0.0001942
	Trehalose	Sediment Depth	0--10	-1.96828	-3.50716	-0.429395	0.0034143
	Trehalose	Sediment Depth	0--15	-1.59114	-3.13002	-0.0522542	0.037508
	Trehalose	Sediment Depth	0--20	-1.44222	-2.97023	0.0857901	0.0783668
	Trehalose	Sediment Depth	0--25	-1.31772	-2.86803	0.232598	0.154011
	Trehalose	Sediment Depth	0--30	-1.22979	-2.7801	0.320531	0.220676
	Trehalose	Sediment Depth	-5--30	1.12967	-0.442642	2.70197	0.334289
	Trehalose	Sediment Depth	-5--25	1.04173	-0.530575	2.61404	0.435846
	Trehalose	Sediment Depth	-5--20	0.917233	-0.633084	2.46755	0.576189
	Trehalose	Sediment Depth	-5--15	0.768313	-0.792724	2.32935	0.765514
	Trehalose	Sediment Depth	-10--30	0.738494	-0.822543	2.29953	0.797322
	Trehalose	Sediment Depth	-10--25	0.650561	-0.910476	2.2116	0.877699
	Trehalose	Sediment Depth	-10--20	0.526061	-1.01282	2.06495	0.949675
	Trehalose	Sediment Depth	-5--10	0.391172	-1.16987	1.95221	0.989488
	Trehalose	Sediment Depth	-10--15	0.377141	-1.17254	1.92682	0.991001
	Trehalose	Sediment Depth	-15--30	0.361353	-1.19968	1.92239	0.993121
	Trehalose	Sediment Depth	-15--25	0.27342	-1.28762	1.83446	0.998529
	Trehalose	Sediment Depth	-20--30	0.212433	-1.33788	1.76275	0.999639
	Trehalose	Sediment Depth	-15--20	0.14892	-1.38996	1.6878	0.999953
	Trehalose	Sediment Depth	-20--25	0.1245	-1.42582	1.67482	0.999984
	Trehalose	Sediment Depth	-25--30	0.0879325	-1.48438	1.66024	0.999998
log([Sucrose]) ~ month * sediment depth	sucrose	Month*Depth	October:-10-October:-30	5.7651	2.95152	8.57868	0
	sucrose	Month*Depth	October:0-October:-10	-5.28919	-8.05293	-2.52545	2e-07
	sucrose	Month*Depth	April:-10-October:-30	6.91084	1.83221	11.9895	0.0007605
	sucrose	Month*Depth	October:-10-October:-20	3.67363	0.909886	6.43737	0.0011531
	sucrose	Month*Depth	October:0-April:-10	-6.43493	-11.4861	-1.38374	0.0023422
	sucrose	Month*Depth	October:-10-July:-30	6.43736	0.861601	12.0131	0.0098178
	sucrose	Month*Depth	April:-10-July:-30	7.5831	0.585574	14.5806	0.0214294
	sucrose	Month*Depth	April:-20-October:-30	6.01398	0.425329	11.6026	0.023218
	sucrose	Month*Depth	October:0-April:-20	-5.53807	-11.1018	0.0256576	0.0522581
	sucrose	Month*Depth	April:-10-October:-20	4.81937	-0.231824	9.87056	0.0766476
	sucrose	Month*Depth	July:-20-October:-30	5.31888	-0.269778	10.9075	0.0783028
	sucrose	Month*Depth	April:-20-July:-30	6.68625	-0.689793	14.0623	0.115839
	sucrose	Month*Depth	April:0-October:-30	4.57756	-0.501063	9.65619	0.12089
	sucrose	Month*Depth	July:0-October:-30	3.15888	-0.460197	6.77796	0.152062
	sucrose	Month*Depth	October:0-July:-20	-4.84297	-10.4067	0.720765	0.154929
	sucrose	Month*Depth	July:-20-July:-30	5.99114	-1.3849	13.3672	0.237669
	sucrose	Month*Depth	October:0-April:0	-4.10166	-9.15285	0.949534	0.238038
	sucrose	Month*Depth	April:0-July:-30	5.24983	-1.7477	12.2474	0.352938
	sucrose	Month*Depth	October:-20-October:-30	2.09147	-0.69819	4.88113	0.35401
	sucrose	Month*Depth	October:0-July:0	-2.68297	-6.26345	0.897501	0.354812
	sucrose	Month*Depth	July:0-October:-10	-2.60622	-6.20536	0.992921	0.408825
	sucrose	Month*Depth	October:-20-April:-20	-3.92251	-9.48624	1.64122	0.451812
	sucrose	Month*Depth	October:-30-April:-30	-4.44516	-10.7934	1.90312	0.462834
	sucrose	Month*Depth	July:0-April:-10	-3.75195	-9.30444	1.80053	0.52006
	sucrose	Month*Depth	July:-10-April:-10	-4.3974	-10.9947	2.19993	0.541799
	sucrose	Month*Depth	July:-30-April:-30	-5.11742	-13.0845	2.84961	0.599225
	sucrose	Month*Depth	October:-10-July:-10	3.25166	-1.81277	8.3161	0.599854
	sucrose	Month*Depth	July:0-July:-30	3.83115	-2.19137	9.85366	0.613812
	sucrose	Month*Depth	October:0-April:-30	-3.96925	-10.2956	2.3571	0.634244
	sucrose	Month*Depth	October:0-October:-20	-1.61556	-4.35495	1.12383	0.719354
	sucrose	Month*Depth	October:-20-July:-20	-3.22741	-8.79114	2.33633	0.740034
	sucrose	Month*Depth	July:-10-April:-20	-3.50055	-10.4981	3.49698	0.881931
	sucrose	Month*Depth	October:-20-July:-30	2.76373	-2.8	8.32747	0.886793
	sucrose	Month*Depth	July:-10-October:-30	2.51343	-2.56519	7.59206	0.889284
	sucrose	Month*Depth	April:0-October:-20	2.48609	-2.5651	7.53728	0.892916
	sucrose	Month*Depth	July:0-April:-20	-2.8551	-8.87761	3.16741	0.915145
	sucrose	Month*Depth	July:-10-July:-30	3.1857	-3.81183	10.1832	0.934768
	sucrose	Month*Depth	October:0-July:-10	-2.03753	-7.08872	3.01366	0.972202
	sucrose	Month*Depth	July:-10-July:-20	-2.80544	-9.80297	4.19208	0.97344
	sucrose	Month*Depth	October:-20-April:-30	-2.35369	-8.68005	3.97266	0.985053
	sucrose	Month*Depth	July:0-July:-20	-2.15999	-8.1825	3.86252	0.988851
	sucrose	Month*Depth	April:0-April:-10	-2.33327	-8.9306	4.26406	0.99005
	sucrose	Month*Depth	April:-10-April:-30	2.46568	-5.15227	10.0836	0.995266
	sucrose	Month*Depth	April:0-July:-10	2.06413	-4.5332	8.66146	0.99647
	sucrose	Month*Depth	July:0-October:-20	1.06741	-2.51306	4.64789	0.997695
	sucrose	Month*Depth	July:0-April:0	-1.41868	-6.97116	4.1338	0.999441
	sucrose	Month*Depth	July:-10-April:-30	-1.93173	-9.54967	5.68621	0.99948
	sucrose	Month*Depth	April:0-October:-10	-1.18753	-6.25197	3.8769	0.999754
	sucrose	Month*Depth	April:-10-July:-20	1.59196	-5.40556	8.58949	0.999817
	sucrose	Month*Depth	October:-10-April:-10	-1.14574	-6.21017	3.9187	0.999826
	sucrose	Month*Depth	October:-10-April:-30	1.31994	-5.017	7.65688	0.999923
	sucrose	Month*Depth	October:0-July:-30	1.14817	-4.41556	6.7119	0.99993
	sucrose	Month*Depth	April:0-April:-20	-1.43642	-8.43394	5.56111	0.999934
	sucrose	Month*Depth	April:-20-April:-30	1.56882	-6.39821	9.53585	0.999956
	sucrose	Month*Depth	July:0-April:-30	-1.28628	-8.01965	5.44709	0.999968
	sucrose	Month*Depth	October:0-October:-30	0.475908	-2.31375	3.26557	0.99999
	sucrose	Month*Depth	April:-10-April:-20	0.896854	-6.10067	7.89438	1
	sucrose	Month*Depth	October:-30-July:-30	0.672263	-4.91639	6.26092	1
	sucrose	Month*Depth	July:0-July:-10	0.645447	-4.90703	6.19793	1
	sucrose	Month*Depth	July:-20-April:-30	0.873715	-7.09332	8.84075	1
	sucrose	Month*Depth	April:0-July:-20	-0.741312	-7.73884	6.25621	1
	sucrose	Month*Depth	April:0-April:-30	0.132403	-7.48554	7.75034	1
	sucrose	Month*Depth	July:-20-April:-20	-0.695107	-8.07115	6.68093	1
	sucrose	Month*Depth	October:-10-April:-20	-0.248884	-5.82465	5.32688	1
	sucrose	Month*Depth	October:-10-July:-20	0.446223	-5.12954	6.02199	1
	sucrose	Month*Depth	July:-10-October:-20	0.421964	-4.62923	5.47315	1
log([glucose]) ~ month * sediment depth	glucose	Month	October-April	-1.90612	-3.16893	-0.643302	0.001382
	glucose	Month	July-April	-1.1655	-2.69152	0.360524	0.170336
	glucose	Month	October-July	-0.740616	-1.81352	0.33229	0.23439
	glucose	Depth	-10--30	1.69126	0.433475	2.94904	0.0034935
	glucose	Depth	0--10	-1.56584	-2.73383	-0.39785	0.0036177
	glucose	Depth	-10--20	0.860229	-0.370349	2.09081	0.269531
	glucose	Depth	-20--30	0.83103	-0.434755	2.09681	0.324017
	glucose	Depth	0--20	-0.705613	-1.88222	0.470991	0.405418
	glucose	Depth	0--30	0.125416	-1.07961	1.33045	0.993047
log([trehalose]) ~ month * sediment depth	Trehalose	Month	October-July	-1.09752	-2.25424	0.0592023	0.0668658
	Trehalose	Month	October-April	-1.26447	-2.62594	0.0969913	0.0746554
	Trehalose	Month	July-April	-0.166955	-1.81219	1.47828	0.968667
	Trehalose	Depth	0--10	-1.61919	-2.87842	-0.359951	0.0057804
	Trehalose	Depth	-10--30	1.29929	-0.0567497	2.65533	0.0656543
	Trehalose	Depth	0--20	-0.802581	-2.0711	0.465939	0.357064
	Trehalose	Depth	-10--20	0.816606	-0.510105	2.14332	0.381887
	Trehalose	Depth	-20--30	0.482687	-0.881982	1.84735	0.794502
	Trehalose	Depth	0--30	-0.319895	-1.61906	0.979272	0.918834
log([myo-inositol]) ~ month * sediment depth	myo-inositol	Depth	-10--30	2.05235	0.784232	3.32046	0.0002634
	myo-inositol	Depth	0--10	-1.60565	-2.78324	-0.428067	0.0029599
	myo-inositol	Depth	-10--20	1.30306	0.062376	2.54374	0.0354982
	myo-inositol	Depth	-20--30	0.749285	-0.526896	2.02547	0.424562
	myo-inositol	Depth	0--30	0.446693	-0.768233	1.66162	0.77467
	myo-inositol	Depth	0--20	-0.302592	-1.48886	0.883675	0.910757
log([fructose]) ~ month * sediment depth	Fructose	Month*Depth	October:-10-October:-30	2.98439	1.19617	4.77261	8.8e-06
	Fructose	Month*Depth	October:0-October:-10	-2.80817	-4.56472	-1.05162	2.57e-05
	Fructose	Month*Depth	October:-10-October:-20	2.44447	0.687922	4.20102	0.0005021
	Fructose	Month*Depth	April:-10-October:-30	4.48511	1.25729	7.71293	0.0005167
	Fructose	Month*Depth	October:0-April:-10	-4.3089	-7.51928	-1.09851	0.000973
	Fructose	Month*Depth	April:-10-October:-20	3.9452	0.734813	7.15558	0.0040883
	Fructose	Month*Depth	July:0-October:-30	2.73852	0.438342	5.03869	0.0064656
	Fructose	Month*Depth	October:0-July:0	-2.5623	-4.83794	-0.28666	0.0135375
	Fructose	Month*Depth	April:-20-October:-30	3.86424	0.312262	7.41622	0.0204859
	Fructose	Month*Depth	October:0-April:-20	-3.68802	-7.22416	-0.151883	0.0327125
	Fructose	Month*Depth	April:0-October:-30	3.21894	-0.00888082	6.44676	0.0513369
	Fructose	Month*Depth	April:-10-July:-30	4.3936	-0.0538135	8.84101	0.0561112
	Fructose	Month*Depth	July:-20-October:-30	3.4833	-0.0686823	7.03527	0.0600628
	Fructose	Month*Depth	July:0-October:-20	2.1986	-0.07704	4.47424	0.0687065
	Fructose	Month*Depth	October:0-April:0	-3.04272	-6.2531	0.16766	0.0811198
	Fructose	Month*Depth	October:-20-April:-20	-3.32432	-6.86046	0.211817	0.0868308
	Fructose	Month*Depth	October:0-July:-20	-3.30708	-6.84322	0.229061	0.0906278
	Fructose	Month*Depth	April:-10-April:-30	4.45305	-0.388681	9.29478	0.103605
	Fructose	Month*Depth	April:0-October:-20	2.67902	-0.53136	5.8894	0.203089
	Fructose	Month*Depth	October:-20-July:-20	-2.94338	-6.47952	0.592761	0.20622
	Fructose	Month*Depth	October:-10-July:-30	2.89288	-0.650906	6.43666	0.231048
	Fructose	Month*Depth	April:-20-July:-30	3.77273	-0.915259	8.46071	0.250123
	Fructose	Month*Depth	April:-20-April:-30	3.83218	-1.23143	8.89578	0.339501
	Fructose	Month*Depth	October:-10-April:-30	2.95233	-1.07524	6.97989	0.389353
	Fructose	Month*Depth	July:-20-July:-30	3.39178	-1.2962	8.07977	0.410188
	Fructose	Month*Depth	April:0-July:-30	3.12743	-1.31999	7.57484	0.455967
	Fructose	Month*Depth	July:0-July:-30	2.647	-1.18072	6.47473	0.482949
	Fructose	Month*Depth	July:-10-October:-30	2.22242	-1.00541	5.45024	0.489987
	Fructose	Month*Depth	July:-20-April:-30	3.45123	-1.61237	8.51484	0.506268
	Fructose	Month*Depth	April:0-April:-30	3.18688	-1.65485	8.02861	0.561574
	Fructose	Month*Depth	October:0-July:-10	-2.0462	-5.25658	1.16418	0.610915
	Fructose	Month*Depth	July:0-April:-30	2.70645	-1.57307	6.98598	0.622544
	Fructose	Month*Depth	July:-10-April:-10	-2.2627	-6.45576	1.93036	0.819074
	Fructose	Month*Depth	July:-10-October:-20	1.6825	-1.52788	4.89288	0.845697
	Fructose	Month*Depth	July:0-April:-10	-1.7466	-5.27558	1.78239	0.889252
	Fructose	Month*Depth	July:-10-July:-30	2.1309	-2.31651	6.57832	0.909266
	Fructose	Month*Depth	October:-10-April:-10	-1.50072	-4.71952	1.71808	0.923742
	Fructose	Month*Depth	July:-10-April:-30	2.19035	-2.65138	7.03208	0.937461
	Fructose	Month*Depth	July:-10-April:-20	-1.64182	-6.08924	2.80559	0.985946
	Fructose	Month*Depth	October:-20-October:-30	0.539918	-1.23311	2.31294	0.997217
	Fructose	Month*Depth	April:0-April:-10	-1.26617	-5.45924	2.92689	0.997416
	Fructose	Month*Depth	July:0-April:-20	-1.12572	-4.95345	2.702	0.997959
	Fructose	Month*Depth	July:-10-July:-20	-1.26088	-5.70829	3.18653	0.998534
	Fructose	Month*Depth	October:-10-April:-20	-0.879849	-4.42363	2.66394	0.999574
	Fructose	Month*Depth	April:0-July:-10	0.996524	-3.19654	5.18959	0.99972
	Fructose	Month*Depth	October:-10-July:-10	0.761975	-2.45683	3.98078	0.99973
	Fructose	Month*Depth	April:-10-July:-20	1.00182	-3.4456	5.44923	0.999834
	Fructose	Month*Depth	October:0-October:-20	-0.3637	-2.10477	1.37737	0.999921
	Fructose	Month*Depth	July:0-July:-20	-0.744778	-4.5725	3.08295	0.999961
	Fructose	Month*Depth	July:0-July:-10	0.516102	-3.01289	4.04509	0.999998
	Fructose	Month*Depth	April:0-April:-20	-0.6453	-5.09271	3.80211	0.999998
	Fructose	Month*Depth	October:-10-July:-20	-0.498905	-4.04269	3.04488	0.999999
	Fructose	Month*Depth	April:-10-April:-20	0.620874	-3.82654	5.06829	0.999999
	Fructose	Month*Depth	July:0-April:0	-0.480422	-4.00941	3.04857	0.999999
	Fructose	Month*Depth	October:-20-July:-30	0.448405	-3.08773	3.98454	1
	Fructose	Month*Depth	October:-20-April:-30	0.507854	-3.51298	4.52869	1
	Fructose	Month*Depth	July:0-October:-10	-0.245873	-2.53338	2.04163	1
	Fructose	Month*Depth	July:-30-April:-30	0.0594493	-5.00415	5.12305	1
	Fructose	Month*Depth	October:-30-April:-30	-0.0320636	-4.06684	4.00271	1
	Fructose	Month*Depth	October:0-April:-30	0.144154	-3.87668	4.16499	1
	Fructose	Month*Depth	October:-30-July:-30	-0.091513	-3.64349	3.46046	1
	Fructose	Month*Depth	October:0-July:-30	0.084705	-3.45143	3.62084	1
	Fructose	Month*Depth	October:0-October:-30	0.176218	-1.59681	1.94924	1
	Fructose	Month*Depth	July:-20-April:-20	-0.380944	-5.06893	4.30704	1
	Fructose	Month*Depth	April:0-July:-20	-0.264356	-4.71177	4.18306	1
	Fructose	Month*Depth	April:0-October:-10	0.234549	-2.98425	3.45335	1
log([mannitol]) ~ month * sediment depth	Mannitol	Month	July-April	-2.95933	-4.35474	-1.56392	4.5e-06
	Mannitol	Month	October-July	1.8275	0.846423	2.80857	5.93e-05
	Mannitol	Month	October-April	-1.13183	-2.28656	0.0228931	0.056049
	Mannitol	Depth	-10--30	2.81184	1.66172	3.96197	0
	Mannitol	Depth	0--30	1.61309	0.511202	2.71498	0.0011871
	Mannitol	Depth	-10--20	1.40431	0.279065	2.52956	0.0079117
	Mannitol	Depth	-20--30	1.40753	0.250086	2.56497	0.0102448
	Mannitol	Depth	0--10	-1.19875	-2.26678	-0.130733	0.0211084
	Mannitol	Depth	0--20	0.205561	-0.870335	1.28146	0.959712
log([DOC]) ~ location * sediment depth	DOC	location*Depth	In:-5-In:-25	1.57142	0.602202	2.54064	2.89e-05
	DOC	location*Depth	In:-5-Edge:-30	1.91194	0.724892	3.09898	3.32e-05
	DOC	location*Depth	In:-5-In:-30	1.72925	0.645635	2.81287	4.04e-05
	DOC	location*Depth	Out:0-In:-5	-1.85002	-3.03707	-0.66298	6.57e-05
	DOC	location*Depth	In:-5-Out:-10	1.82659	0.639549	3.01364	8.49e-05
	DOC	location*Depth	In:-5-Edge:-5	1.8056	0.618559	2.99265	0.0001068
	DOC	location*Depth	Out:-5-In:-5	-1.78437	-2.97141	-0.597324	0.0001346
	DOC	location*Depth	In:-5-Edge:-15	1.64657	0.459525	2.83361	0.0005909
	DOC	location*Depth	In:-5-Out:-25	1.62148	0.434436	2.80852	0.0007697
	DOC	location*Depth	In:-5-In:-20	1.37121	0.354688	2.38774	0.0009517
	DOC	location*Depth	Edge:0-In:-5	-1.82282	-3.1935	-0.452135	0.0012045
	DOC	location*Depth	In:-5-Edge:-20	1.79082	0.420137	3.1615	0.001604
	DOC	location*Depth	In:-5-Out:-30	1.78131	0.410628	3.15199	0.0017457
	DOC	location*Depth	In:0-In:-5	-1.31454	-2.33106	-0.298012	0.0018873
	DOC	location*Depth	In:-5-Out:-20	1.52797	0.340924	2.71501	0.002029
	DOC	location*Depth	In:-5-Edge:-25	2.10295	0.289708	3.91619	0.0090778
	DOC	location*Depth	In:-5-Out:-15	1.36107	0.17403	2.54812	0.010534
	DOC	location*Depth	In:-5-Edge:-10	2.01291	0.199674	3.82615	0.0157998
	DOC	location*Depth	Edge:-30-In:-10	-1.4089	-2.69106	-0.126749	0.0178674
	DOC	location*Depth	In:-5-In:-15	1.08141	0.0648849	2.09793	0.0260058
	DOC	location*Depth	Out:0-In:-10	-1.34699	-2.62914	-0.0648369	0.029889
	DOC	location*Depth	In:-30-In:-10	-1.22622	-2.41326	-0.0391762	0.0358449
	DOC	location*Depth	Out:-10-In:-10	-1.32356	-2.60571	-0.0414064	0.0361063
	DOC	location*Depth	Edge:-5-In:-10	-1.30257	-2.58472	-0.0204165	0.0426438
	DOC	location*Depth	Out:-5-In:-10	-1.28134	-2.56349	0.000818766	0.0503172
	DOC	location*Depth	In:-25-In:-10	-1.06839	-2.152	0.0152316	0.0574075
	DOC	location*Depth	Edge:0-In:-10	-1.31978	-2.77361	0.134043	0.118458
	DOC	location*Depth	Edge:-15-In:-10	-1.14354	-2.42569	0.138618	0.13593
	DOC	location*Depth	Edge:-20-In:-10	-1.28778	-2.74161	0.166041	0.143149
	DOC	location*Depth	Out:-30-In:-10	-1.27828	-2.7321	0.175551	0.151229
	DOC	location*Depth	Out:-25-In:-10	-1.11845	-2.4006	0.163707	0.160177
	DOC	location*Depth	Edge:-25-In:-10	-1.59991	-3.4768	0.276967	0.188129
	DOC	location*Depth	In:-10-Edge:-10	1.50988	-0.367	3.38676	0.270079
	DOC	location*Depth	Out:-20-In:-10	-1.02493	-2.30709	0.257219	0.27997
	DOC	location*Depth	In:-20-In:-10	-0.868179	-1.99431	0.25795	0.339524
	DOC	location*Depth	In:0-In:-10	-0.811502	-1.93763	0.314626	0.459907
	DOC	location*Depth	Edge:-30-In:-15	-0.830527	-2.0565	0.395447	0.572711
	DOC	location*Depth	Out:-15-In:-10	-0.858041	-2.14019	0.424113	0.594495
	DOC	location*Depth	Out:0-In:-15	-0.768615	-1.99459	0.457358	0.703905
	DOC	location*Depth	In:-15-Out:-10	0.745185	-0.480789	1.97116	0.750246
	DOC	location*Depth	Edge:-5-In:-15	-0.724195	-1.95017	0.501779	0.789142
	DOC	location*Depth	In:-30-In:-15	-0.647844	-1.77397	0.478284	0.821628
	DOC	location*Depth	Out:-5-In:-15	-0.70296	-1.92893	0.523014	0.825437
	DOC	location*Depth	Edge:-25-In:-15	-1.02154	-2.8605	0.817421	0.859254
	DOC	location*Depth	Edge:0-In:-15	-0.741407	-2.14594	0.663122	0.903477
	DOC	location*Depth	In:-15-In:-10	-0.578376	-1.7045	0.547753	0.922395
	DOC	location*Depth	In:-15-Edge:-10	0.931505	-0.907455	2.77047	0.930771
	DOC	location*Depth	Edge:-20-In:-15	-0.709409	-2.11394	0.69512	0.932415
	DOC	location*Depth	Out:-30-In:-15	-0.6999	-2.10443	0.704629	0.939732
	DOC	location*Depth	In:0-Edge:-30	0.5974	-0.628573	1.82337	0.950444
	DOC	location*Depth	In:-25-In:-15	-0.490011	-1.50653	0.526513	0.955029
	DOC	location*Depth	In:-5-In:-10	0.503033	-0.580585	1.58665	0.968342
	DOC	location*Depth	In:-15-Edge:-15	0.565161	-0.660813	1.79113	0.970397
	DOC	location*Depth	Edge:-30-In:-20	-0.540723	-1.7667	0.68525	0.980945
	DOC	location*Depth	Out:-25-In:-15	-0.540071	-1.76605	0.685902	0.98118
	DOC	location*Depth	Out:0-In:0	-0.535488	-1.76146	0.690485	0.982767
	DOC	location*Depth	In:0-Edge:-25	0.788412	-1.05055	2.62737	0.985831
	DOC	location*Depth	In:0-Out:-10	0.512058	-0.713916	1.73803	0.989315
	DOC	location*Depth	Edge:-30-Out:-15	-0.550862	-1.92154	0.819818	0.993063
	DOC	location*Depth	In:0-Edge:-5	0.491068	-0.734906	1.71704	0.993324
	DOC	location*Depth	Edge:-25-In:-20	-0.731735	-2.5707	1.10722	0.993815
	DOC	location*Depth	Out:0-In:-20	-0.478812	-1.70479	0.747162	0.995026
	DOC	location*Depth	In:0-Out:-5	0.469833	-0.756141	1.69581	0.996031
	DOC	location*Depth	Edge:-25-Out:-15	-0.741874	-2.68031	1.19656	0.996094
	DOC	location*Depth	In:0-Edge:-10	0.698378	-1.14058	2.53734	0.996443
	DOC	location*Depth	In:-20-Out:-10	0.455381	-0.770592	1.68135	0.99729
	DOC	location*Depth	In:0-In:-30	0.414718	-0.711411	1.54085	0.997564
	DOC	location*Depth	Out:-20-In:-15	-0.446559	-1.67253	0.779414	0.997878
	DOC	location*Depth	In:0-Edge:0	0.50828	-0.896249	1.91281	0.998046
	DOC	location*Depth	Out:0-Out:-15	-0.48895	-1.85963	0.88173	0.998373
	DOC	location*Depth	Edge:-5-In:-20	-0.434391	-1.66036	0.791582	0.998509
	DOC	location*Depth	In:-20-Edge:-10	0.641702	-1.19726	2.48066	0.998777
	DOC	location*Depth	Out:-15-Out:-10	0.46552	-0.90516	1.8362	0.999146
	DOC	location*Depth	In:0-Edge:-20	0.476282	-0.928247	1.88081	0.999163
	DOC	location*Depth	Out:-5-In:-20	-0.413156	-1.63913	0.812818	0.99923
	DOC	location*Depth	Out:-15-Edge:-10	0.65184	-1.28659	2.59027	0.999252
	DOC	location*Depth	In:0-Out:-30	0.466773	-0.937756	1.8713	0.999362
	DOC	location*Depth	Edge:-5-Out:-15	-0.44453	-1.81521	0.92615	0.999544
	DOC	location*Depth	Edge:0-In:-20	-0.451603	-1.85613	0.952926	0.999595
	DOC	location*Depth	In:-30-In:-20	-0.358041	-1.48417	0.768088	0.999654
	DOC	location*Depth	Out:-5-Out:-15	-0.423294	-1.79397	0.947386	0.999771
	DOC	location*Depth	Edge:0-Out:-15	-0.461742	-1.99421	1.07072	0.999839
	DOC	location*Depth	In:-20-Edge:-20	0.419606	-0.984923	1.82413	0.999858
	DOC	location*Depth	Edge:-25-Out:-20	-0.57498	-2.51341	1.36345	0.999872
	DOC	location*Depth	In:-25-Edge:-25	0.531528	-1.28171	2.34477	0.999893
	DOC	location*Depth	Out:-30-In:-20	-0.410096	-1.81463	0.994433	0.999899
	DOC	location*Depth	In:-30-Out:-15	-0.368179	-1.65033	0.913974	0.999921
	DOC	location*Depth	Edge:-30-In:-25	-0.340516	-1.52756	0.846527	0.999922
	DOC	location*Depth	Edge:-20-Out:-15	-0.429744	-1.96221	1.10272	0.999945
	DOC	location*Depth	Edge:-30-Out:-20	-0.383968	-1.75465	0.986712	0.999946
	DOC	location*Depth	Out:-30-Out:-15	-0.420235	-1.9527	1.11223	0.999961
	DOC	location*Depth	In:-20-In:-15	-0.289803	-1.35153	0.771921	0.999963
	DOC	location*Depth	In:0-Edge:-15	0.332034	-0.89394	1.55801	0.999968
	DOC	location*Depth	In:0-In:-25	0.256884	-0.75964	1.27341	0.999989
	DOC	location*Depth	In:0-Out:-25	0.306945	-0.919029	1.53292	0.999991
	DOC	location*Depth	Out:-20-Edge:-10	0.484946	-1.45349	2.42338	0.999991
	DOC	location*Depth	Out:-25-Edge:-25	0.481467	-1.45697	2.4199	0.999992
	DOC	location*Depth	In:-25-Edge:-10	0.441494	-1.37174	2.25473	0.999994
	DOC	location*Depth	Edge:-25-Edge:-15	-0.456378	-2.39481	1.48206	0.999996
	DOC	location*Depth	Out:0-Out:-20	-0.322056	-1.69274	1.04862	0.999997
	DOC	location*Depth	Out:0-In:-25	-0.278605	-1.46565	0.908439	0.999997
	DOC	location*Depth	Out:-15-In:-15	-0.279665	-1.50564	0.946309	0.999998
	DOC	location*Depth	In:-20-Edge:-15	0.275357	-0.950617	1.50133	0.999998
	DOC	location*Depth	In:0-In:-15	-0.233127	-1.29485	0.828597	0.999999
	DOC	location*Depth	Out:-20-Out:-10	0.298625	-1.07205	1.66931	0.999999
	DOC	location*Depth	In:-25-Out:-10	0.255174	-0.93187	1.44222	0.999999
	DOC	location*Depth	Edge:-30-Out:-25	-0.290455	-1.66114	1.08022	0.999999
	DOC	location*Depth	Out:-15-Edge:-15	0.285495	-1.08518	1.65618	1
	DOC	location*Depth	Out:-25-Edge:-10	0.391434	-1.547	2.32987	1
	DOC	location*Depth	Out:-25-In:-20	-0.250268	-1.47624	0.975706	1
	DOC	location*Depth	Edge:-5-Out:-20	-0.277635	-1.64832	1.09304	1
	DOC	location*Depth	In:-25-In:-20	-0.200207	-1.21673	0.816316	1
	DOC	location*Depth	In:-30-Edge:-25	0.373694	-1.50319	2.25058	1
	DOC	location*Depth	Edge:-5-In:-25	-0.234184	-1.42123	0.95286	1
	DOC	location*Depth	Edge:-15-Edge:-10	0.366345	-1.57209	2.30478	1
	DOC	location*Depth	Edge:-30-Edge:-15	-0.265366	-1.63605	1.10531	1
	DOC	location*Depth	Out:-25-Out:-15	-0.260406	-1.63109	1.11027	1
	DOC	location*Depth	Out:-5-Out:-20	-0.2564	-1.62708	1.11428	1
	DOC	location*Depth	Edge:0-Out:-20	-0.294848	-1.82731	1.23762	1
	DOC	location*Depth	Out:-10-Edge:-10	0.18632	-1.75211	2.12475	1
	DOC	location*Depth	Edge:-20-Edge:-10	0.222096	-1.83392	2.27812	1
	DOC	location*Depth	Edge:-25-Edge:-10	-0.0900337	-2.46412	2.28405	1
	DOC	location*Depth	Edge:-30-Edge:-10	0.100978	-1.83746	2.03941	1
	DOC	location*Depth	In:-30-Edge:-10	0.283661	-1.59322	2.16054	1
	DOC	location*Depth	Out:-30-Edge:-10	0.231605	-1.82441	2.28763	1
	DOC	location*Depth	Edge:-5-Edge:-10	0.20731	-1.73112	2.14574	1
	DOC	location*Depth	Out:-5-Edge:-10	0.228546	-1.70989	2.16698	1
	DOC	location*Depth	Edge:0-Edge:-10	0.190098	-1.86592	2.24612	1
	DOC	location*Depth	Out:0-Edge:-10	0.16289	-1.77554	2.10132	1
	DOC	location*Depth	Edge:-15-Out:-10	0.180024	-1.19066	1.5507	1
	DOC	location*Depth	Edge:-20-Out:-10	0.0357756	-1.49669	1.56824	1
	DOC	location*Depth	Edge:-25-Out:-10	-0.276354	-2.21479	1.66208	1
	DOC	location*Depth	Out:-25-Out:-10	0.205113	-1.16557	1.57579	1
	DOC	location*Depth	Edge:-30-Out:-10	-0.0853422	-1.45602	1.28534	1
	DOC	location*Depth	In:-30-Out:-10	0.0973403	-1.18481	1.37949	1
	DOC	location*Depth	Out:-30-Out:-10	0.0452851	-1.48718	1.57775	1
	DOC	location*Depth	Edge:-5-Out:-10	0.0209899	-1.34969	1.39167	1
	DOC	location*Depth	Out:-5-Out:-10	0.0422252	-1.32845	1.41291	1
	DOC	location*Depth	Edge:0-Out:-10	0.00377773	-1.52869	1.53624	1
	DOC	location*Depth	Out:0-Out:-10	-0.0234305	-1.39411	1.34725	1
	DOC	location*Depth	Edge:-20-Edge:-15	-0.144249	-1.67672	1.38822	1
	DOC	location*Depth	Out:-20-Edge:-15	0.118601	-1.25208	1.48928	1
	DOC	location*Depth	In:-25-Edge:-15	0.0751498	-1.11189	1.26219	1
	DOC	location*Depth	Out:-25-Edge:-15	0.025089	-1.34559	1.39577	1
	DOC	location*Depth	In:-30-Edge:-15	-0.0826839	-1.36484	1.19947	1
	DOC	location*Depth	Out:-30-Edge:-15	-0.134739	-1.66721	1.39773	1
	DOC	location*Depth	Edge:-5-Edge:-15	-0.159034	-1.52971	1.21165	1
	DOC	location*Depth	Out:-5-Edge:-15	-0.137799	-1.50848	1.23288	1
	DOC	location*Depth	Edge:0-Edge:-15	-0.176246	-1.70871	1.35622	1
	DOC	location*Depth	Out:0-Edge:-15	-0.203455	-1.57413	1.16723	1
	DOC	location*Depth	In:-20-Out:-15	-0.0101385	-1.23611	1.21584	1
	DOC	location*Depth	Out:-20-Out:-15	-0.166894	-1.53757	1.20379	1
	DOC	location*Depth	In:-25-Out:-15	-0.210346	-1.39739	0.976698	1
	DOC	location*Depth	In:0-Out:-15	0.0465382	-1.17944	1.27251	1
	DOC	location*Depth	Out:-20-Edge:-20	0.26285	-1.26962	1.79532	1
	DOC	location*Depth	Edge:-25-Edge:-20	-0.31213	-2.36815	1.74389	1
	DOC	location*Depth	In:-25-Edge:-20	0.219398	-1.15128	1.59008	1
	DOC	location*Depth	Out:-25-Edge:-20	0.169338	-1.36313	1.7018	1
	DOC	location*Depth	Edge:-30-Edge:-20	-0.121118	-1.65358	1.41135	1
	DOC	location*Depth	In:-30-Edge:-20	0.0615647	-1.39226	1.51539	1
	DOC	location*Depth	Out:-30-Edge:-20	0.0095095	-1.66922	1.68824	1
	DOC	location*Depth	Edge:-5-Edge:-20	-0.0147856	-1.54725	1.51768	1
	DOC	location*Depth	Out:-5-Edge:-20	0.00644963	-1.52602	1.53892	1
	DOC	location*Depth	Edge:0-Edge:-20	-0.0319978	-1.71073	1.64674	1
	DOC	location*Depth	Out:0-Edge:-20	-0.059206	-1.59167	1.47326	1
	DOC	location*Depth	Out:-20-In:-20	-0.156756	-1.38273	1.06922	1
	DOC	location*Depth	In:0-In:-20	0.0566767	-1.00505	1.1184	1
	DOC	location*Depth	In:-25-Out:-20	-0.0434514	-1.2305	1.14359	1
	DOC	location*Depth	Out:-25-Out:-20	-0.0935122	-1.46419	1.27717	1
	DOC	location*Depth	In:-30-Out:-20	-0.201285	-1.48344	1.08087	1
	DOC	location*Depth	Out:-30-Out:-20	-0.25334	-1.78581	1.27913	1
	DOC	location*Depth	In:0-Out:-20	0.213433	-1.01254	1.43941	1
	DOC	location*Depth	Edge:-30-Edge:-25	0.191012	-1.74742	2.12945	1
	DOC	location*Depth	Out:-30-Edge:-25	0.321639	-1.73438	2.37766	1
	DOC	location*Depth	Edge:-5-Edge:-25	0.297344	-1.64109	2.23578	1
	DOC	location*Depth	Out:-5-Edge:-25	0.318579	-1.61986	2.25701	1
	DOC	location*Depth	Edge:0-Edge:-25	0.280132	-1.77589	2.33615	1
	DOC	location*Depth	Out:0-Edge:-25	0.252924	-1.68551	2.19136	1
	DOC	location*Depth	Out:-25-In:-25	-0.0500608	-1.2371	1.13698	1
	DOC	location*Depth	In:-30-In:-25	-0.157834	-1.24145	0.925784	1
	DOC	location*Depth	Out:-30-In:-25	-0.209889	-1.58057	1.16079	1
	DOC	location*Depth	Out:-5-In:-25	-0.212949	-1.39999	0.974095	1
	DOC	location*Depth	Edge:0-In:-25	-0.251396	-1.62208	1.11928	1
	DOC	location*Depth	In:-30-Out:-25	-0.107773	-1.38993	1.17438	1
	DOC	location*Depth	Out:-30-Out:-25	-0.159828	-1.6923	1.37264	1
	DOC	location*Depth	Edge:-5-Out:-25	-0.184123	-1.5548	1.18656	1
	DOC	location*Depth	Out:-5-Out:-25	-0.162888	-1.53357	1.20779	1
	DOC	location*Depth	Edge:0-Out:-25	-0.201336	-1.7338	1.33113	1
	DOC	location*Depth	Out:0-Out:-25	-0.228544	-1.59922	1.14214	1
	DOC	location*Depth	In:-30-Edge:-30	0.182683	-1.09947	1.46484	1
	DOC	location*Depth	Out:-30-Edge:-30	0.130627	-1.40184	1.66309	1
	DOC	location*Depth	Edge:-5-Edge:-30	0.106332	-1.26435	1.47701	1
	DOC	location*Depth	Out:-5-Edge:-30	0.127567	-1.24311	1.49825	1
	DOC	location*Depth	Edge:0-Edge:-30	0.08912	-1.44335	1.62159	1
	DOC	location*Depth	Out:0-Edge:-30	0.0619117	-1.30877	1.43259	1
	DOC	location*Depth	Out:-30-In:-30	-0.0520552	-1.50588	1.40177	1
	DOC	location*Depth	Edge:-5-In:-30	-0.0763504	-1.3585	1.2058	1
	DOC	location*Depth	Out:-5-In:-30	-0.0551151	-1.33727	1.22704	1
	DOC	location*Depth	Edge:0-In:-30	-0.0935626	-1.54739	1.36026	1
	DOC	location*Depth	Out:0-In:-30	-0.120771	-1.40292	1.16138	1
	DOC	location*Depth	Edge:-5-Out:-30	-0.0242951	-1.55676	1.50817	1
	DOC	location*Depth	Out:-5-Out:-30	-0.00305987	-1.53553	1.52941	1
	DOC	location*Depth	Edge:0-Out:-30	-0.0415073	-1.72024	1.63723	1
	DOC	location*Depth	Out:0-Out:-30	-0.0687155	-1.60118	1.46375	1
	DOC	location*Depth	Out:-5-Edge:-5	0.0212353	-1.34944	1.39192	1
	DOC	location*Depth	Edge:0-Edge:-5	-0.0172122	-1.54968	1.51525	1
	DOC	location*Depth	Out:0-Edge:-5	-0.0444204	-1.4151	1.32626	1
	DOC	location*Depth	Edge:0-Out:-5	-0.0384475	-1.57091	1.49402	1
	DOC	location*Depth	Out:0-Out:-5	-0.0656557	-1.43634	1.30502	1
	DOC	location*Depth	Out:0-Edge:0	-0.0272082	-1.55968	1.50526	1
log([sucrose]) ~ species	Sucrose	Species	Thalassia testudinum-Posidonia oceanicea	3.26906	1.82492	4.7132	0
	Sucrose	Species	mixed-Posidonia oceanicea	4.37501	1.83279	6.91723	3.12e-05
	Sucrose	Species	mangrove seagrass peat-Thalassia testudinum	-2.43066	-4.3478	-0.513524	0.0050819
	Sucrose	Species	mangrove seagrass peat-mixed	-3.53661	-6.37435	-0.698875	0.0062404
	Sucrose	Species	Syringodium filiforme-Posidonia oceanicea	2.19362	0.394123	3.99312	0.0080473
	Sucrose	Species	S.filiforme + T. testudinum-Thalassia testudinum	1.10595	-1.7386	3.9505	0.824729
	Sucrose	Species	mixed-Syringodium filiforme	2.18139	-0.859024	5.2218	0.285214
	Sucrose	Species	mangrove seagrass peat-Syringodium filiforme	-1.35523	-3.55251	0.84206	0.442022
	Sucrose	Species	mangrove seagrass peat-Posidonia oceanicea	0.838394	-0.592288	2.26908	0.495346
	Sucrose	Species	Syringodium filiforme-Thalassia testudinum	-1.07544	-3.28151	1.13064	0.669771
log([sucrose]) ~ species * depth (cm)	Sucrose	Species	Posidonia oceanicea-Thalassia testudinum	-3.26906	-4.57838	-1.95974	0
	Sucrose	Species	Posidonia oceanicea-mixed	-4.37501	-6.67989	-2.07012	8.2e-06
	Sucrose	Species	Posidonia oceanicea-Syringodium filiforme	-2.19362	-3.82512	-0.562117	0.0032256
	Sucrose	Species	Syringodium filiforme-mixed	-2.18139	-4.93796	0.575183	0.174707
	Sucrose	Species	Syringodium filiforme-Thalassia testudinum	-1.07543	-3.07556	0.924687	0.508415
	Sucrose	Species	Thalassia testudinum-mixed	-1.10595	-3.68494	1.47304	0.686102
	Sucrose	Depth	-10--30	3.97665	2.03396	5.91934	0
	Sucrose	Depth	0--10	-3.93584	-5.74779	-2.12388	0
	Sucrose	Depth	0--5	-3.47902	-5.27586	-1.68218	1e-07
	Sucrose	Depth	0--15	-2.87285	-4.4275	-1.3182	6e-07
	Sucrose	Depth	-5--30	3.51983	1.59123	5.44843	8e-07
	Sucrose	Depth	-15--30	2.91366	1.20844	4.61889	5.7e-06
	Sucrose	Depth	-10--25	2.73458	0.770414	4.69874	0.0005945
	Sucrose	Depth	-5--25	2.27776	0.327531	4.22799	0.0091722
	Sucrose	Depth	0--20	-1.95857	-3.90666	-0.010468	0.047604
	Sucrose	Depth	-10--20	1.97727	-0.00993126	3.96448	0.0523197
	Sucrose	Depth	-15--25	1.67159	-0.0580593	3.40124	0.0673989
	Sucrose	Depth	-20--30	1.99938	-0.0708768	4.06963	0.0677913
	Sucrose	Depth	-5--20	1.52045	-0.452977	3.49388	0.285536
	Sucrose	Depth	-10--15	1.06299	-0.54039	2.66637	0.497665
	Sucrose	Depth	0--25	-1.20126	-3.12585	0.72333	0.582271
	Sucrose	Depth	-25--30	1.24207	-0.806077	3.29022	0.620773
	Sucrose	Depth	-10--40	2.61254	-2.15031	7.37539	0.740307
	Sucrose	Depth	-15--20	0.914285	-0.841485	2.67005	0.791704
	Sucrose	Depth	-30--35	-2.0535	-6.47247	2.36547	0.878134
	Sucrose	Depth	0--35	-2.01269	-6.37577	2.35039	0.882552
	Sucrose	Depth	-5--40	2.15572	-2.6014	6.91284	0.892732
	Sucrose	Depth	-10--35	1.92315	-2.45753	6.30383	0.909074
	Sucrose	Depth	-5--15	0.606168	-0.980106	2.19244	0.958133
	Sucrose	Depth	-20--25	0.757305	-1.33311	2.84772	0.96956
	Sucrose	Depth	-5--35	1.46633	-2.90812	5.84078	0.981191
	Sucrose	Depth	-15--40	1.54955	-3.12147	6.22058	0.982391
	Sucrose	Depth	-30--40	-1.36411	-6.1622	3.43398	0.993611
	Sucrose	Depth	0--40	-1.3233	-6.06996	3.42336	0.994407
	Sucrose	Depth	-5--10	-0.45682	-2.29598	1.38234	0.997489
	Sucrose	Depth	-15--35	0.860163	-3.4205	5.14083	0.999456
	Sucrose	Depth	-25--35	-0.811428	-5.23988	3.61703	0.999726
	Sucrose	Depth	-20--40	0.635267	-4.18102	5.45155	0.999977
	Sucrose	Depth	-35--40	0.689389	-5.51045	6.88923	0.999994
	Sucrose	Depth	-25--40	-0.122039	-4.92886	4.68479	1
	Sucrose	Depth	-20--35	-0.0541222	-4.49284	4.3846	1
	Sucrose	Depth	0--30	0.0408116	-1.86186	1.94348	1
	C9H8O4 ion count (including caffeic acid)	location*Depth	In:30-In:20	-2.50432e+08	-4.38233e+08	-6.26305e+07	0.00100797
	C9H8O4 ion count (including caffeic acid)	location*Depth	In:20-Edge:5	2.59349e+08	5.3623e+07	4.65075e+08	0.00252693
	C9H8O4 ion count (including caffeic acid)	location*Depth	Edge:30-In:20	-2.68478e+08	-4.85333e+08	-5.16238e+07	0.00334079
	C9H8O4 ion count (including caffeic acid)	location*Depth	In:20-Out:15	264621909	4.77675e+07	4.81476e+08	0.0041527
	C9H8O4 ion count (including caffeic acid)	location*Depth	In:20-Edge:0	256089708	3.92353e+07	4.72944e+08	0.00667057
	C9H8O4 ion count (including caffeic acid)	location*Depth	Out:25-In:20	-2.71599e+08	-5.05828e+08	-3.73692e+07	0.00859122
	C9H8O4 ion count (including caffeic acid)	location*Depth	In:25-In:20	-236532904	-4.42259e+08	-3.08068e+07	0.00963555
	C9H8O4 ion count (including caffeic acid)	location*Depth	In:30-In:5	-2.77867e+08	-5.20318e+08	-3.54165e+07	0.0100568
	C9H8O4 ion count (including caffeic acid)	location*Depth	Out:20-In:20	-266371934	-5.00601e+08	-3.21424e+07	0.0111451
	C9H8O4 ion count (including caffeic acid)	location*Depth	In:20-Out:5	2.65562e+08	3.13324e+07	4.99791e+08	0.0115997
	C9H8O4 ion count (including caffeic acid)	location*Depth	In:20-In:0	2.16664e+08	2.44427e+07	4.08884e+08	0.0125171
	C9H8O4 ion count (including caffeic acid)	location*Depth	Edge:5-In:5	-2.86784e+08	-5.4337e+08	-3.01987e+07	0.01395
	C9H8O4 ion count (including caffeic acid)	location*Depth	In:20-Out:10	2.61687e+08	2.7457e+07	4.95916e+08	0.0140253
	C9H8O4 ion count (including caffeic acid)	location*Depth	Edge:30-In:5	-2.95913e+08	-5.61505e+08	-3.03221e+07	0.014522
	C9H8O4 ion count (including caffeic acid)	location*Depth	Out:15-In:5	-292057091	-5.57648e+08	-2.64658e+07	0.0171153
	C9H8O4 ion count (including caffeic acid)	location*Depth	Out:25-In:5	-2.99034e+08	-5.78992e+08	-1.90761e+07	0.0242858
	C9H8O4 ion count (including caffeic acid)	location*Depth	In:5-Edge:0	283524890	1.79336e+07	5.49116e+08	0.0244502
	C9H8O4 ion count (including caffeic acid)	location*Depth	Out:20-In:5	-293807116	-5.73765e+08	-1.38493e+07	0.0297453
	C9H8O4 ion count (including caffeic acid)	location*Depth	Out:5-In:5	-2.92997e+08	-5.72955e+08	-1.30393e+07	0.0306851
	C9H8O4 ion count (including caffeic acid)	location*Depth	Out:10-In:5	-2.89122e+08	-5.6908e+08	-9.16392e+06	0.0355657
	C9H8O4 ion count (including caffeic acid)	location*Depth	In:25-In:5	-263968086	-5.20554e+08	-7.38252e+06	0.037086
	C9H8O4 ion count (including caffeic acid)	location*Depth	Out:30-In:20	-267285001	-5.32876e+08	-1.69371e+06	0.0468344
	C9H8O4 ion count (including caffeic acid)	location*Depth	In:20-Edge:15	267144039	1.55275e+06	5.32735e+08	0.0470909
	C9H8O4 ion count (including caffeic acid)	location*Depth	Edge:20-In:20	-267128194	-5.32719e+08	-1.5369e+06	0.0471198
	C9H8O4 ion count (including caffeic acid)	location*Depth	In:20-Out:0	264123439	-1.46785e+06	5.29715e+08	0.0528955
	C9H8O4 ion count (including caffeic acid)	location*Depth	In:5-In:0	2.44099e+08	-1.791e+06	4.89989e+08	0.0538466
	C9H8O4 ion count (including caffeic acid)	location*Depth	In:20-In:-10	258400080	-7.19121e+06	5.23991e+08	0.0656462
	C9H8O4 ion count (including caffeic acid)	location*Depth	Out:30-In:5	-294720183	-6.01399e+08	1.19582e+07	0.0737879
	C9H8O4 ion count (including caffeic acid)	location*Depth	Edge:15-In:5	-294579221	-6.01258e+08	1.20992e+07	0.0741187
	C9H8O4 ion count (including caffeic acid)	location*Depth	Edge:20-In:5	-294563376	-6.01242e+08	1.2115e+07	0.074156
	C9H8O4 ion count (including caffeic acid)	location*Depth	In:5-Out:0	291558621	-1.51198e+07	5.98237e+08	0.0815197
	C9H8O4 ion count (including caffeic acid)	location*Depth	In:5-In:-10	285835262	-2.08431e+07	5.92514e+08	0.097279
	C9H8O4 ion count (including caffeic acid)	location*Depth	In:20-In:15	197714178	-3.65153e+07	4.31944e+08	0.208581
	C9H8O4 ion count (including caffeic acid)	location*Depth	In:15-In:5	-225149360	-5.05107e+08	5.48084e+07	0.282428
	C9H8O4 ion count (including caffeic acid)	location*Depth	Edge:25-In:5	-288292832	-6.63896e+08	8.731e+07	0.36343
	C9H8O4 ion count (including caffeic acid)	location*Depth	In:5-Out:-10	286326552	-8.92763e+07	6.61929e+08	0.375922
	C9H8O4 ion count (including caffeic acid)	location*Depth	Edge:25-In:20	-260857650	-6.03735e+08	8.20192e+07	0.379592
	C9H8O4 ion count (including caffeic acid)	location*Depth	In:20-Out:-10	258891370	-8.39855e+07	6.01768e+08	0.393582
	C9H8O4 ion count (including caffeic acid)	location*Depth	Edge:10-In:5	-277675332	-6.53278e+08	9.79275e+07	0.433245
	C9H8O4 ion count (including caffeic acid)	location*Depth	In:20-Edge:10	250240150	-9.26367e+07	5.93117e+08	0.457739
	C9H8O4 ion count (including caffeic acid)	location*Depth	In:10-In:5	-1.6615e+08	-4.46108e+08	1.13808e+08	0.809824
	C9H8O4 ion count (including caffeic acid)	location*Depth	In:20-In:10	1.38715e+08	-9.55146e+07	3.72944e+08	0.812529
	C9H8O4 ion count (including caffeic acid)	location*Depth	Edge:30-In:10	-1.29763e+08	-3.63993e+08	1.04466e+08	0.884657
	C9H8O4 ion count (including caffeic acid)	location*Depth	In:10-Edge:5	1.20634e+08	-1.03332e+08	3.446e+08	0.90807
	C9H8O4 ion count (including caffeic acid)	location*Depth	In:30-In:10	-1.11717e+08	-3.19339e+08	9.59053e+07	0.908845
	C9H8O4 ion count (including caffeic acid)	location*Depth	Out:15-In:10	-1.25907e+08	-3.60136e+08	1.08323e+08	0.909604
	C9H8O4 ion count (including caffeic acid)	location*Depth	Out:25-In:10	-132883820	-3.83286e+08	1.17518e+08	0.918876
	C9H8O4 ion count (including caffeic acid)	location*Depth	Out:20-In:10	-1.27657e+08	-3.78059e+08	1.22745e+08	0.943164
	C9H8O4 ion count (including caffeic acid)	location*Depth	In:10-Out:5	1.26847e+08	-1.23555e+08	3.77249e+08	0.946413
	C9H8O4 ion count (including caffeic acid)	location*Depth	In:10-Edge:0	1.17375e+08	-1.16855e+08	3.51604e+08	0.951599
	C9H8O4 ion count (including caffeic acid)	location*Depth	Out:10-In:10	-1.22972e+08	-3.73373e+08	1.2743e+08	0.960155
	C9H8O4 ion count (including caffeic acid)	location*Depth	Out:30-In:10	-1.2857e+08	-4.08528e+08	1.51388e+08	0.980075
	C9H8O4 ion count (including caffeic acid)	location*Depth	Edge:15-In:10	-1.28429e+08	-4.08387e+08	1.51529e+08	0.980311
	C9H8O4 ion count (including caffeic acid)	location*Depth	Edge:20-In:10	-1.28413e+08	-4.08371e+08	1.51545e+08	0.980338
	C9H8O4 ion count (including caffeic acid)	location*Depth	In:10-Out:0	1.25409e+08	-1.54549e+08	4.05366e+08	0.984871
	C9H8O4 ion count (including caffeic acid)	location*Depth	In:25-In:10	-9.7818e+07	-3.21784e+08	1.26148e+08	0.988678
	C9H8O4 ion count (including caffeic acid)	location*Depth	In:10-In:-10	1.19685e+08	-1.60273e+08	3.99643e+08	0.991203
	C9H8O4 ion count (including caffeic acid)	location*Depth	In:10-In:0	7.79487e+07	-1.3368e+08	2.89577e+08	0.998739
	C9H8O4 ion count (including caffeic acid)	location*Depth	Edge:25-In:10	-1.22143e+08	-4.76264e+08	2.31979e+08	0.999513
	C9H8O4 ion count (including caffeic acid)	location*Depth	In:10-Out:-10	1.20176e+08	-2.33945e+08	4.74298e+08	0.999618
	C9H8O4 ion count (including caffeic acid)	location*Depth	Edge:10-In:10	-1.11525e+08	-4.65647e+08	2.42596e+08	0.999881
	C9H8O4 ion count (including caffeic acid)	location*Depth	Edge:30-In:15	-7.0764e+07	-3.04994e+08	1.63465e+08	0.999939
	C9H8O4 ion count (including caffeic acid)	location*Depth	Out:25-In:15	-7.38846e+07	-3.24286e+08	1.76517e+08	0.999959
	C9H8O4 ion count (including caffeic acid)	location*Depth	Out:15-In:15	-66907731	-3.01137e+08	1.67322e+08	0.999976
	C9H8O4 ion count (including caffeic acid)	location*Depth	In:15-Edge:5	6.16349e+07	-1.62331e+08	2.85601e+08	0.999987
	C9H8O4 ion count (including caffeic acid)	location*Depth	Out:20-In:15	-68657756	-3.1906e+08	1.81744e+08	0.999988
	C9H8O4 ion count (including caffeic acid)	location*Depth	In:15-Out:5	6.78478e+07	-1.82554e+08	3.1825e+08	0.99999
	C9H8O4 ion count (including caffeic acid)	location*Depth	Edge:30-In:0	-5.18146e+07	-2.44035e+08	1.40406e+08	0.999991
	C9H8O4 ion count (including caffeic acid)	location*Depth	Out:25-In:0	-5.49352e+07	-2.66563e+08	1.56693e+08	0.999996
	C9H8O4 ion count (including caffeic acid)	location*Depth	In:15-Out:10	6.39724e+07	-1.8643e+08	3.14374e+08	0.999997
	C9H8O4 ion count (including caffeic acid)	location*Depth	In:30-In:15	-5.27177e+07	-2.6034e+08	1.54905e+08	0.999997
	C9H8O4 ion count (including caffeic acid)	location*Depth	Out:15-In:0	-4.79583e+07	-2.40179e+08	1.44263e+08	0.999998
	C9H8O4 ion count (including caffeic acid)	location*Depth	In:15-Edge:0	58375530	-1.75854e+08	2.92605e+08	0.999998
	C9H8O4 ion count (including caffeic acid)	location*Depth	Out:30-In:15	-69570823	-3.49529e+08	2.10387e+08	0.999998
	C9H8O4 ion count (including caffeic acid)	location*Depth	Edge:15-In:15	-69429861	-3.49388e+08	2.10528e+08	0.999998
	C9H8O4 ion count (including caffeic acid)	location*Depth	Edge:20-In:15	-69414016	-3.49372e+08	2.10544e+08	0.999998
	C9H8O4 ion count (including caffeic acid)	location*Depth	Edge:5-In:0	-4.26855e+07	-2.22258e+08	1.36887e+08	0.999999
	C9H8O4 ion count (including caffeic acid)	location*Depth	In:15-Out:0	66409261	-2.13549e+08	3.46367e+08	0.999999
	C9H8O4 ion count (including caffeic acid)	location*Depth	In:15-In:10	-5.89993e+07	-3.09401e+08	1.91403e+08	0.999999
	C9H8O4 ion count (including caffeic acid)	location*Depth	Out:20-In:0	-4.97084e+07	-2.61337e+08	1.6192e+08	0.999999
	C9H8O4 ion count (including caffeic acid)	location*Depth	Out:5-In:0	-4.88984e+07	-2.60527e+08	1.6273e+08	0.999999
	C9H8O4 ion count (including caffeic acid)	location*Depth	In:15-In:-10	60685902	-2.19272e+08	3.40644e+08	1
	C9H8O4 ion count (including caffeic acid)	location*Depth	In:30-In:0	-3.37683e+07	-1.92489e+08	1.24953e+08	1
	C9H8O4 ion count (including caffeic acid)	location*Depth	Out:10-In:0	-4.5023e+07	-2.56651e+08	1.66605e+08	1
	C9H8O4 ion count (including caffeic acid)	location*Depth	Out:30-In:0	-5.06214e+07	-2.96511e+08	1.95268e+08	1
	C9H8O4 ion count (including caffeic acid)	location*Depth	Edge:15-In:0	-5.04805e+07	-2.9637e+08	1.95409e+08	1
	C9H8O4 ion count (including caffeic acid)	location*Depth	Edge:20-In:0	-5.04646e+07	-2.96354e+08	1.95425e+08	1
	C9H8O4 ion count (including caffeic acid)	location*Depth	Edge:0-In:0	-3.94261e+07	-2.31647e+08	1.52795e+08	1
	C9H8O4 ion count (including caffeic acid)	location*Depth	Out:0-In:0	-4.74599e+07	-2.9335e+08	1.9843e+08	1
	C9H8O4 ion count (including caffeic acid)	location*Depth	Edge:25-In:15	-63143472	-4.17265e+08	2.90978e+08	1
	C9H8O4 ion count (including caffeic acid)	location*Depth	In:25-In:15	-38818726	-2.62785e+08	1.85148e+08	1
	C9H8O4 ion count (including caffeic acid)	location*Depth	In:15-Out:-10	61177192	-2.92945e+08	4.15299e+08	1
	C9H8O4 ion count (including caffeic acid)	location*Depth	In:0-In:-10	4.17365e+07	-2.04153e+08	2.87626e+08	1
	C9H8O4 ion count (including caffeic acid)	location*Depth	Out:25-In:25	-3.50658e+07	-2.59032e+08	1.889e+08	1
	C9H8O4 ion count (including caffeic acid)	location*Depth	Edge:30-In:25	-3.19453e+07	-2.37671e+08	1.73781e+08	1
	C9H8O4 ion count (including caffeic acid)	location*Depth	In:15-Edge:10	52525972	-3.01596e+08	4.06648e+08	1
	C9H8O4 ion count (including caffeic acid)	location*Depth	In:25-Out:15	28089005	-1.77637e+08	2.33815e+08	1
	C9H8O4 ion count (including caffeic acid)	location*Depth	Edge:25-In:0	-4.41941e+07	-3.72047e+08	2.83659e+08	1
	C9H8O4 ion count (including caffeic acid)	location*Depth	In:25-Out:20	29839030	-1.94127e+08	2.53805e+08	1
	C9H8O4 ion count (including caffeic acid)	location*Depth	In:25-Out:5	2.9029e+07	-1.94937e+08	2.52995e+08	1
	C9H8O4 ion count (including caffeic acid)	location*Depth	Out:-10-In:-10	-491290	-3.76094e+08	3.75112e+08	1
	C9H8O4 ion count (including caffeic acid)	location*Depth	Edge:0-In:-10	2.31037e+06	-2.63281e+08	2.67902e+08	1
	C9H8O4 ion count (including caffeic acid)	location*Depth	Out:0-In:-10	-5.72336e+06	-3.12402e+08	3.00955e+08	1
	C9H8O4 ion count (including caffeic acid)	location*Depth	Edge:5-In:-10	-949033	-2.57535e+08	2.55637e+08	1
	C9H8O4 ion count (including caffeic acid)	location*Depth	Out:5-In:-10	-7.16185e+06	-2.8712e+08	2.72796e+08	1
	C9H8O4 ion count (including caffeic acid)	location*Depth	Edge:10-In:-10	8.15993e+06	-3.67443e+08	3.83763e+08	1
	C9H8O4 ion count (including caffeic acid)	location*Depth	Out:10-In:-10	-3.28646e+06	-2.83244e+08	2.76671e+08	1
	C9H8O4 ion count (including caffeic acid)	location*Depth	Edge:15-In:-10	-8.74396e+06	-3.15422e+08	2.97934e+08	1
	C9H8O4 ion count (including caffeic acid)	location*Depth	Out:15-In:-10	-6.22183e+06	-2.71813e+08	2.59369e+08	1
	C9H8O4 ion count (including caffeic acid)	location*Depth	Edge:20-In:-10	-8.72811e+06	-3.15407e+08	2.9795e+08	1
	C9H8O4 ion count (including caffeic acid)	location*Depth	Out:20-In:-10	-7.97185e+06	-2.8793e+08	2.71986e+08	1
	C9H8O4 ion count (including caffeic acid)	location*Depth	In:25-In:-10	21867176	-2.34718e+08	2.78453e+08	1
	C9H8O4 ion count (including caffeic acid)	location*Depth	Edge:25-In:-10	-2.45757e+06	-3.7806e+08	3.73145e+08	1
	C9H8O4 ion count (including caffeic acid)	location*Depth	Out:25-In:-10	-1.31987e+07	-2.93156e+08	2.66759e+08	1
	C9H8O4 ion count (including caffeic acid)	location*Depth	In:30-In:-10	7.96822e+06	-2.34482e+08	2.50419e+08	1
	C9H8O4 ion count (including caffeic acid)	location*Depth	Edge:30-In:-10	-1.00781e+07	-2.75669e+08	2.55513e+08	1
	C9H8O4 ion count (including caffeic acid)	location*Depth	Out:30-In:-10	-8.88492e+06	-3.15563e+08	2.97793e+08	1
	C9H8O4 ion count (including caffeic acid)	location*Depth	In:0-Out:-10	4.22278e+07	-2.85625e+08	3.70081e+08	1
	C9H8O4 ion count (including caffeic acid)	location*Depth	Edge:0-Out:-10	2.80166e+06	-3.40075e+08	3.45679e+08	1
	C9H8O4 ion count (including caffeic acid)	location*Depth	Out:0-Out:-10	-5.23207e+06	-3.80835e+08	3.70371e+08	1
	C9H8O4 ion count (including caffeic acid)	location*Depth	Edge:5-Out:-10	-457743	-3.36407e+08	3.35492e+08	1
	C9H8O4 ion count (including caffeic acid)	location*Depth	Out:5-Out:-10	-6.67056e+06	-3.60792e+08	3.47451e+08	1
	C9H8O4 ion count (including caffeic acid)	location*Depth	Edge:10-Out:-10	8.65122e+06	-4.25058e+08	4.4236e+08	1
	C9H8O4 ion count (including caffeic acid)	location*Depth	Out:10-Out:-10	-2.79517e+06	-3.56917e+08	3.51327e+08	1
	C9H8O4 ion count (including caffeic acid)	location*Depth	Edge:15-Out:-10	-8.25267e+06	-3.83855e+08	3.6735e+08	1
	C9H8O4 ion count (including caffeic acid)	location*Depth	Out:15-Out:-10	-5.73054e+06	-3.48607e+08	3.37146e+08	1
	C9H8O4 ion count (including caffeic acid)	location*Depth	Edge:20-Out:-10	-8.23682e+06	-3.8384e+08	3.67366e+08	1
	C9H8O4 ion count (including caffeic acid)	location*Depth	Out:20-Out:-10	-7.48056e+06	-3.61602e+08	3.46641e+08	1
	C9H8O4 ion count (including caffeic acid)	location*Depth	In:25-Out:-10	22358466	-3.13591e+08	3.58308e+08	1
	C9H8O4 ion count (including caffeic acid)	location*Depth	Edge:25-Out:-10	-1.96628e+06	-4.35675e+08	4.31742e+08	1
	C9H8O4 ion count (including caffeic acid)	location*Depth	Out:25-Out:-10	-1.27074e+07	-3.66829e+08	3.41414e+08	1
	C9H8O4 ion count (including caffeic acid)	location*Depth	In:30-Out:-10	8.45951e+06	-3.16822e+08	3.33741e+08	1
	C9H8O4 ion count (including caffeic acid)	location*Depth	Edge:30-Out:-10	-9.58683e+06	-3.52464e+08	3.3329e+08	1
	C9H8O4 ion count (including caffeic acid)	location*Depth	Out:30-Out:-10	-8.39363e+06	-3.83996e+08	3.67209e+08	1
	C9H8O4 ion count (including caffeic acid)	location*Depth	Edge:10-In:0	-3.35766e+07	-3.6143e+08	2.94276e+08	1
	C9H8O4 ion count (including caffeic acid)	location*Depth	In:15-In:0	1.89494e+07	-1.92679e+08	2.30578e+08	1
	C9H8O4 ion count (including caffeic acid)	location*Depth	In:25-In:0	-1.98693e+07	-1.99442e+08	1.59703e+08	1
	C9H8O4 ion count (including caffeic acid)	location*Depth	Out:0-Edge:0	-8033731	-2.73625e+08	2.57558e+08	1
	C9H8O4 ion count (including caffeic acid)	location*Depth	Edge:5-Edge:0	-3.25941e+06	-2.08986e+08	2.02467e+08	1
	C9H8O4 ion count (including caffeic acid)	location*Depth	Out:5-Edge:0	-9.47222e+06	-2.43702e+08	2.24757e+08	1
	C9H8O4 ion count (including caffeic acid)	location*Depth	Edge:10-Edge:0	5.84956e+06	-3.37027e+08	3.48726e+08	1
	C9H8O4 ion count (including caffeic acid)	location*Depth	Out:10-Edge:0	-5.59683e+06	-2.39826e+08	2.28633e+08	1
	C9H8O4 ion count (including caffeic acid)	location*Depth	Edge:15-Edge:0	-11054331	-2.76646e+08	2.54537e+08	1
	C9H8O4 ion count (including caffeic acid)	location*Depth	Out:15-Edge:0	-8.5322e+06	-2.25387e+08	2.08322e+08	1
	C9H8O4 ion count (including caffeic acid)	location*Depth	Edge:20-Edge:0	-11038486	-2.7663e+08	2.54553e+08	1
	C9H8O4 ion count (including caffeic acid)	location*Depth	Out:20-Edge:0	-10282226	-2.44512e+08	2.23947e+08	1
	C9H8O4 ion count (including caffeic acid)	location*Depth	In:25-Edge:0	19556804	-1.86169e+08	2.25283e+08	1
	C9H8O4 ion count (including caffeic acid)	location*Depth	Edge:25-Edge:0	-4767942	-3.47645e+08	3.38109e+08	1
	C9H8O4 ion count (including caffeic acid)	location*Depth	Out:25-Edge:0	-1.5509e+07	-2.49739e+08	2.1872e+08	1
	C9H8O4 ion count (including caffeic acid)	location*Depth	In:30-Edge:0	5.65785e+06	-1.82144e+08	1.93459e+08	1
	C9H8O4 ion count (including caffeic acid)	location*Depth	Edge:30-Edge:0	-1.23885e+07	-2.29243e+08	2.04466e+08	1
	C9H8O4 ion count (including caffeic acid)	location*Depth	Out:30-Edge:0	-11195293	-2.76787e+08	2.54396e+08	1
	C9H8O4 ion count (including caffeic acid)	location*Depth	Edge:5-Out:0	4.77433e+06	-2.51811e+08	2.6136e+08	1
	C9H8O4 ion count (including caffeic acid)	location*Depth	Out:5-Out:0	-1.43849e+06	-2.81396e+08	2.78519e+08	1
	C9H8O4 ion count (including caffeic acid)	location*Depth	Edge:10-Out:0	13883289	-3.6172e+08	3.89486e+08	1
	C9H8O4 ion count (including caffeic acid)	location*Depth	Out:10-Out:0	2.4369e+06	-2.77521e+08	2.82395e+08	1
	C9H8O4 ion count (including caffeic acid)	location*Depth	Edge:15-Out:0	-3.0206e+06	-3.09699e+08	3.03658e+08	1
	C9H8O4 ion count (including caffeic acid)	location*Depth	Out:15-Out:0	-498470	-2.6609e+08	2.65093e+08	1
	C9H8O4 ion count (including caffeic acid)	location*Depth	Edge:20-Out:0	-3.00476e+06	-3.09683e+08	3.03674e+08	1
	C9H8O4 ion count (including caffeic acid)	location*Depth	Out:20-Out:0	-2.2485e+06	-2.82206e+08	2.77709e+08	1
	C9H8O4 ion count (including caffeic acid)	location*Depth	In:25-Out:0	27590535	-2.28995e+08	2.84176e+08	1
	C9H8O4 ion count (including caffeic acid)	location*Depth	Edge:25-Out:0	3265789	-3.72337e+08	3.78869e+08	1
	C9H8O4 ion count (including caffeic acid)	location*Depth	Out:25-Out:0	-7.47529e+06	-2.87433e+08	2.72483e+08	1
	C9H8O4 ion count (including caffeic acid)	location*Depth	In:30-Out:0	1.36916e+07	-2.28759e+08	2.56142e+08	1
	C9H8O4 ion count (including caffeic acid)	location*Depth	Edge:30-Out:0	-4.35476e+06	-2.69946e+08	2.61237e+08	1
	C9H8O4 ion count (including caffeic acid)	location*Depth	Out:30-Out:0	-3.16156e+06	-3.0984e+08	3.03517e+08	1
	C9H8O4 ion count (including caffeic acid)	location*Depth	In:20-In:5	-27435182	-2.93026e+08	2.38156e+08	1
	C9H8O4 ion count (including caffeic acid)	location*Depth	Out:5-Edge:5	-6.21282e+06	-2.30179e+08	2.17753e+08	1
	C9H8O4 ion count (including caffeic acid)	location*Depth	Edge:10-Edge:5	9.10896e+06	-3.2684e+08	3.45058e+08	1
	C9H8O4 ion count (including caffeic acid)	location*Depth	Out:10-Edge:5	-2.33743e+06	-2.26304e+08	2.21629e+08	1
	C9H8O4 ion count (including caffeic acid)	location*Depth	Edge:15-Edge:5	-7.79493e+06	-2.6438e+08	2.48791e+08	1
	C9H8O4 ion count (including caffeic acid)	location*Depth	Out:15-Edge:5	-5.2728e+06	-2.10999e+08	2.00453e+08	1
	C9H8O4 ion count (including caffeic acid)	location*Depth	Edge:20-Edge:5	-7.77908e+06	-2.64365e+08	2.48806e+08	1
	C9H8O4 ion count (including caffeic acid)	location*Depth	Out:20-Edge:5	-7.02282e+06	-2.30989e+08	2.16943e+08	1
	C9H8O4 ion count (including caffeic acid)	location*Depth	In:25-Edge:5	2.28162e+07	-1.71144e+08	2.16777e+08	1
	C9H8O4 ion count (including caffeic acid)	location*Depth	Edge:25-Edge:5	-1.50854e+06	-3.37458e+08	3.34441e+08	1
	C9H8O4 ion count (including caffeic acid)	location*Depth	Out:25-Edge:5	-1.22496e+07	-2.36216e+08	2.11717e+08	1
	C9H8O4 ion count (including caffeic acid)	location*Depth	In:30-Edge:5	8.91726e+06	-1.65916e+08	1.83751e+08	1
	C9H8O4 ion count (including caffeic acid)	location*Depth	Edge:30-Edge:5	-9.12909e+06	-2.14855e+08	1.96597e+08	1
	C9H8O4 ion count (including caffeic acid)	location*Depth	Out:30-Edge:5	-7.93589e+06	-2.64521e+08	2.4865e+08	1
	C9H8O4 ion count (including caffeic acid)	location*Depth	Edge:10-Out:5	1.53218e+07	-3.388e+08	3.69444e+08	1
	C9H8O4 ion count (including caffeic acid)	location*Depth	Out:10-Out:5	3.87539e+06	-2.46526e+08	2.54277e+08	1
	C9H8O4 ion count (including caffeic acid)	location*Depth	Edge:15-Out:5	-1.58211e+06	-2.8154e+08	2.78376e+08	1
	C9H8O4 ion count (including caffeic acid)	location*Depth	Out:15-Out:5	940022	-2.33289e+08	2.3517e+08	1
	C9H8O4 ion count (including caffeic acid)	location*Depth	Edge:20-Out:5	-1.56626e+06	-2.81524e+08	2.78392e+08	1
	C9H8O4 ion count (including caffeic acid)	location*Depth	Out:20-Out:5	-810003	-2.51212e+08	2.49592e+08	1
	C9H8O4 ion count (including caffeic acid)	location*Depth	Edge:25-Out:5	4.70428e+06	-3.49417e+08	3.58826e+08	1
	C9H8O4 ion count (including caffeic acid)	location*Depth	Out:25-Out:5	-6.0368e+06	-2.56439e+08	2.44365e+08	1
	C9H8O4 ion count (including caffeic acid)	location*Depth	In:30-Out:5	1.51301e+07	-1.92492e+08	2.22752e+08	1
	C9H8O4 ion count (including caffeic acid)	location*Depth	Edge:30-Out:5	-2.91627e+06	-2.37146e+08	2.31313e+08	1
	C9H8O4 ion count (including caffeic acid)	location*Depth	Out:30-Out:5	-1.72307e+06	-2.81681e+08	2.78235e+08	1
	C9H8O4 ion count (including caffeic acid)	location*Depth	Out:10-Edge:10	-1.14464e+07	-3.65568e+08	3.42675e+08	1
	C9H8O4 ion count (including caffeic acid)	location*Depth	Edge:15-Edge:10	-1.69039e+07	-3.92507e+08	3.58699e+08	1
	C9H8O4 ion count (including caffeic acid)	location*Depth	Out:15-Edge:10	-1.43818e+07	-3.57259e+08	3.28495e+08	1
	C9H8O4 ion count (including caffeic acid)	location*Depth	Edge:20-Edge:10	-16888044	-3.92491e+08	3.58715e+08	1
	C9H8O4 ion count (including caffeic acid)	location*Depth	Out:20-Edge:10	-1.61318e+07	-3.70254e+08	3.3799e+08	1
	C9H8O4 ion count (including caffeic acid)	location*Depth	In:25-Edge:10	13707246	-3.22242e+08	3.49657e+08	1
	C9H8O4 ion count (including caffeic acid)	location*Depth	Edge:25-Edge:10	-10617500	-4.44326e+08	4.23091e+08	1
	C9H8O4 ion count (including caffeic acid)	location*Depth	Out:25-Edge:10	-2.13586e+07	-3.7548e+08	3.32763e+08	1
	C9H8O4 ion count (including caffeic acid)	location*Depth	In:30-Edge:10	-191707	-3.25473e+08	3.2509e+08	1
	C9H8O4 ion count (including caffeic acid)	location*Depth	Edge:30-Edge:10	-1.82381e+07	-3.61115e+08	3.24639e+08	1
	C9H8O4 ion count (including caffeic acid)	location*Depth	Out:30-Edge:10	-17044851	-3.92648e+08	3.58558e+08	1
	C9H8O4 ion count (including caffeic acid)	location*Depth	Edge:15-Out:10	-5.4575e+06	-2.85415e+08	2.745e+08	1
	C9H8O4 ion count (including caffeic acid)	location*Depth	Out:15-Out:10	-2.93537e+06	-2.37165e+08	2.31294e+08	1
	C9H8O4 ion count (including caffeic acid)	location*Depth	Edge:20-Out:10	-5.44165e+06	-2.85399e+08	2.74516e+08	1
	C9H8O4 ion count (including caffeic acid)	location*Depth	Out:20-Out:10	-4.68539e+06	-2.55087e+08	2.45716e+08	1
	C9H8O4 ion count (including caffeic acid)	location*Depth	In:25-Out:10	2.51536e+07	-1.98813e+08	2.4912e+08	1
	C9H8O4 ion count (including caffeic acid)	location*Depth	Edge:25-Out:10	828889	-3.53293e+08	3.54951e+08	1
	C9H8O4 ion count (including caffeic acid)	location*Depth	Out:25-Out:10	-9.91219e+06	-2.60314e+08	2.4049e+08	1
	C9H8O4 ion count (including caffeic acid)	location*Depth	In:30-Out:10	1.12547e+07	-1.96368e+08	2.18877e+08	1
	C9H8O4 ion count (including caffeic acid)	location*Depth	Edge:30-Out:10	-6.79166e+06	-2.41021e+08	2.27438e+08	1
	C9H8O4 ion count (including caffeic acid)	location*Depth	Out:30-Out:10	-5.59846e+06	-2.85556e+08	2.74359e+08	1
	C9H8O4 ion count (including caffeic acid)	location*Depth	Out:15-Edge:15	2.52213e+06	-2.63069e+08	2.68113e+08	1
	C9H8O4 ion count (including caffeic acid)	location*Depth	Edge:20-Edge:15	15845	-3.06663e+08	3.06694e+08	1
	C9H8O4 ion count (including caffeic acid)	location*Depth	Out:20-Edge:15	772105	-2.79186e+08	2.8073e+08	1
	C9H8O4 ion count (including caffeic acid)	location*Depth	In:25-Edge:15	30611135	-2.25974e+08	2.87197e+08	1
	C9H8O4 ion count (including caffeic acid)	location*Depth	Edge:25-Edge:15	6.28639e+06	-3.69316e+08	3.81889e+08	1
	C9H8O4 ion count (including caffeic acid)	location*Depth	Out:25-Edge:15	-4.45469e+06	-2.84412e+08	2.75503e+08	1
	C9H8O4 ion count (including caffeic acid)	location*Depth	In:30-Edge:15	1.67122e+07	-2.25738e+08	2.59163e+08	1
	C9H8O4 ion count (including caffeic acid)	location*Depth	Edge:30-Edge:15	-1.33416e+06	-2.66925e+08	2.64257e+08	1
	C9H8O4 ion count (including caffeic acid)	location*Depth	Out:30-Edge:15	-140962	-3.06819e+08	3.06537e+08	1
	C9H8O4 ion count (including caffeic acid)	location*Depth	Edge:20-Out:15	-2.50628e+06	-2.68098e+08	2.63085e+08	1
	C9H8O4 ion count (including caffeic acid)	location*Depth	Out:20-Out:15	-1.75002e+06	-2.3598e+08	2.32479e+08	1
	C9H8O4 ion count (including caffeic acid)	location*Depth	Edge:25-Out:15	3.76426e+06	-3.39113e+08	3.46641e+08	1
	C9H8O4 ion count (including caffeic acid)	location*Depth	Out:25-Out:15	-6.97682e+06	-2.41206e+08	2.27253e+08	1
	C9H8O4 ion count (including caffeic acid)	location*Depth	In:30-Out:15	1.41901e+07	-1.73611e+08	2.01991e+08	1
	C9H8O4 ion count (including caffeic acid)	location*Depth	Edge:30-Out:15	-3.85629e+06	-2.20711e+08	2.12998e+08	1
	C9H8O4 ion count (including caffeic acid)	location*Depth	Out:30-Out:15	-2.66309e+06	-2.68254e+08	2.62928e+08	1
	C9H8O4 ion count (including caffeic acid)	location*Depth	Out:20-Edge:20	756260	-2.79202e+08	2.80714e+08	1
	C9H8O4 ion count (including caffeic acid)	location*Depth	In:25-Edge:20	30595290	-2.2599e+08	2.87181e+08	1
	C9H8O4 ion count (including caffeic acid)	location*Depth	Edge:25-Edge:20	6.27054e+06	-3.69332e+08	3.81873e+08	1
	C9H8O4 ion count (including caffeic acid)	location*Depth	Out:25-Edge:20	-4.47054e+06	-2.84428e+08	2.75487e+08	1
	C9H8O4 ion count (including caffeic acid)	location*Depth	In:30-Edge:20	1.66963e+07	-2.25754e+08	2.59147e+08	1
	C9H8O4 ion count (including caffeic acid)	location*Depth	Edge:30-Edge:20	-1.35001e+06	-2.66941e+08	2.64241e+08	1
	C9H8O4 ion count (including caffeic acid)	location*Depth	Out:30-Edge:20	-156807	-3.06835e+08	3.06522e+08	1
	C9H8O4 ion count (including caffeic acid)	location*Depth	Edge:25-Out:20	5.51428e+06	-3.48607e+08	3.59636e+08	1
	C9H8O4 ion count (including caffeic acid)	location*Depth	Out:25-Out:20	-5.2268e+06	-2.55629e+08	2.45175e+08	1
	C9H8O4 ion count (including caffeic acid)	location*Depth	In:30-Out:20	1.59401e+07	-1.91682e+08	2.23562e+08	1
	C9H8O4 ion count (including caffeic acid)	location*Depth	Edge:30-Out:20	-2.10627e+06	-2.36336e+08	2.32123e+08	1
	C9H8O4 ion count (including caffeic acid)	location*Depth	Out:30-Out:20	-913067	-2.80871e+08	2.79045e+08	1
	C9H8O4 ion count (including caffeic acid)	location*Depth	Edge:25-In:25	-24324746	-3.60274e+08	3.11625e+08	1
	C9H8O4 ion count (including caffeic acid)	location*Depth	In:30-In:25	-1.3899e+07	-1.88733e+08	1.60935e+08	1
	C9H8O4 ion count (including caffeic acid)	location*Depth	Out:30-In:25	-30752097	-2.87338e+08	2.25833e+08	1
	C9H8O4 ion count (including caffeic acid)	location*Depth	Out:25-Edge:25	-1.07411e+07	-3.64863e+08	3.43381e+08	1
	C9H8O4 ion count (including caffeic acid)	location*Depth	In:30-Edge:25	1.04258e+07	-3.14856e+08	3.35707e+08	1
	C9H8O4 ion count (including caffeic acid)	location*Depth	Edge:30-Edge:25	-7.62055e+06	-3.50497e+08	3.35256e+08	1
	C9H8O4 ion count (including caffeic acid)	location*Depth	Out:30-Edge:25	-6.42735e+06	-3.8203e+08	3.69175e+08	1
	C9H8O4 ion count (including caffeic acid)	location*Depth	In:30-Out:25	2.11669e+07	-1.86455e+08	2.28789e+08	1
	C9H8O4 ion count (including caffeic acid)	location*Depth	Edge:30-Out:25	3.12053e+06	-2.31109e+08	2.3735e+08	1
	C9H8O4 ion count (including caffeic acid)	location*Depth	Out:30-Out:25	4.31373e+06	-2.75644e+08	2.84272e+08	1
	C9H8O4 ion count (including caffeic acid)	location*Depth	Edge:30-In:30	-18046344	-2.05848e+08	1.69755e+08	1
	C9H8O4 ion count (including caffeic acid)	location*Depth	Out:30-In:30	-1.68531e+07	-2.59304e+08	2.25597e+08	1
	C9H8O4 ion count (including caffeic acid)	location*Depth	Out:30-Edge:30	1.1932e+06	-2.64398e+08	2.66784e+08	1
ion count ~ location * sediment depth	C9H8O4 ion count (including caffeic acid)	location*Depth	Edge:-10-In:-10	NA	NA	NA	NA
	C9H8O4 ion count (including caffeic acid)	location*Depth	Out:-10-Edge:-10	NA	NA	NA	NA
	C9H8O4 ion count (including caffeic acid)	location*Depth	In:0-Edge:-10	NA	NA	NA	NA
	C9H8O4 ion count (including caffeic acid)	location*Depth	Edge:0-Edge:-10	NA	NA	NA	NA
	C9H8O4 ion count (including caffeic acid)	location*Depth	Out:0-Edge:-10	NA	NA	NA	NA
	C9H8O4 ion count (including caffeic acid)	location*Depth	In:5-Edge:-10	NA	NA	NA	NA
	C9H8O4 ion count (including caffeic acid)	location*Depth	Edge:5-Edge:-10	NA	NA	NA	NA
	C9H8O4 ion count (including caffeic acid)	location*Depth	Out:5-Edge:-10	NA	NA	NA	NA
	C9H8O4 ion count (including caffeic acid)	location*Depth	In:10-Edge:-10	NA	NA	NA	NA
	C9H8O4 ion count (including caffeic acid)	location*Depth	Edge:10-Edge:-10	NA	NA	NA	NA
	C9H8O4 ion count (including caffeic acid)	location*Depth	Out:10-Edge:-10	NA	NA	NA	NA
	C9H8O4 ion count (including caffeic acid)	location*Depth	In:15-Edge:-10	NA	NA	NA	NA
	C9H8O4 ion count (including caffeic acid)	location*Depth	Edge:15-Edge:-10	NA	NA	NA	NA
	C9H8O4 ion count (including caffeic acid)	location*Depth	Out:15-Edge:-10	NA	NA	NA	NA
	C9H8O4 ion count (including caffeic acid)	location*Depth	In:20-Edge:-10	NA	NA	NA	NA
	C9H8O4 ion count (including caffeic acid)	location*Depth	Edge:20-Edge:-10	NA	NA	NA	NA
	C9H8O4 ion count (including caffeic acid)	location*Depth	Out:20-Edge:-10	NA	NA	NA	NA
	C9H8O4 ion count (including caffeic acid)	location*Depth	In:25-Edge:-10	NA	NA	NA	NA
	C9H8O4 ion count (including caffeic acid)	location*Depth	Edge:25-Edge:-10	NA	NA	NA	NA
	C9H8O4 ion count (including caffeic acid)	location*Depth	Out:25-Edge:-10	NA	NA	NA	NA
	C9H8O4 ion count (including caffeic acid)	location*Depth	In:30-Edge:-10	NA	NA	NA	NA
	C9H8O4 ion count (including caffeic acid)	location*Depth	Edge:30-Edge:-10	NA	NA	NA	NA
	C9H8O4 ion count (including caffeic acid)	location*Depth	Out:30-Edge:-10	NA	NA	NA	NA

## Sheet: Table S4
Supplementary Table 4. Dissolved organic carbon and dissolved organic nitrogen concentrations from porewater underneath and adjacent to a P. oceanica meadow
UniqueID	DOC (µM)	TDN (µM)	Month	location	ProfileID	SedimentDepth_cm
July_10	111.4	22.4	2016-07-01	Edge	B	-30
July_61	78	20	2016-07-01	Edge	B	-30
October_52	78.5	37.3	2016-10-01	Edge	A	-30
October_59	125.1	34	2016-10-01	Edge	B	-30
October_66	123.5	28.6	2016-10-01	Edge	C	-30
July_4	90.1	23.9	2016-07-01	Edge	A	-30
July_18	113	18.3	2016-07-01	Edge	C	-30
July_13	100.4	20.8	2016-07-01	Edge	B	-25
July_60	78	22.8	2016-07-01	Edge	B	-25
October_58	88.1	38.5	2016-10-01	Edge	B	-25
July_8	116.2	26	2016-07-01	Edge	B	-20
July_34	110.6	29.8	2016-07-01	Edge	B	-20
July_59	81.1	23.3	2016-07-01	Edge	B	-20
October_57	135.8	47.3	2016-10-01	Edge	B	-20
October_64	106.7	41.1	2016-10-01	Edge	C	-20
July_2	137.8	33.4	2016-07-01	Edge	A	-20
July_20	113.5	26.7	2016-07-01	Edge	C	-20
July_14	120.8	26.4	2016-07-01	Edge	B	-15
July_33	118.2	25.9	2016-07-01	Edge	B	-15
July_58	91.4	28.6	2016-07-01	Edge	B	-15
October_48	127.4	54.9	2016-10-01	Edge	A	-15
October_56	140.6	52.4	2016-10-01	Edge	B	-15
October_63	150.1	46.1	2016-10-01	Edge	C	-15
July_5	103.8	27.8	2016-07-01	Edge	A	-15
July_15	106.7	25.2	2016-07-01	Edge	C	-15
July_9	116.8	27.9	2016-07-01	Edge	B	-10
July_32	123.1	19.5	2016-07-01	Edge	B	-10
July_57	96.8	25.8	2016-07-01	Edge	B	-10
October_47	96.4	50.8	2016-10-01	Edge	A	-10
July_1	107.6	21.4	2016-07-01	Edge	A	-10
July_21	138.5	29.7	2016-07-01	Edge	C	-10
July_12	137.7	26.1	2016-07-01	Edge	B	-5
July_31	104.9	14.4	2016-07-01	Edge	B	-5
July_56	101.2	22.9	2016-07-01	Edge	B	-5
October_49	171.5	32.1	2016-10-01	Edge	A	-5
October_54	117.5	38.1	2016-10-01	Edge	B	-5
October_61	82.8	34.8	2016-10-01	Edge	C	-5
July_6	125.7	18.2	2016-07-01	Edge	A	-5
July_17	122	15.5	2016-07-01	Edge	C	-5
July_11	93.4	9.9	2016-07-01	Edge	B	0
July_30	92.7	9.5	2016-07-01	Edge	B	0
July_55	103.7	12.9	2016-07-01	Edge	B	0
October_46	144.9	22.9	2016-10-01	Edge	A	0
October_53	93.8	22	2016-10-01	Edge	B	0
July_7	82.3	8.5	2016-07-01	Edge	A	0
July_19	90	10.7	2016-07-01	Edge	C	0
July_22	85.4	6.8	2016-07-01	Edge	Surface	Surface
July_44	90.8	8.5	2016-07-01	Edge	Surface	Surface
October_67	106.1	NA	2016-10-01	Edge	Surface	Surface
July_84	165.7	20.2	2016-07-01	In	B	-30
July_125	440.2	22.5	2016-07-01	In	E	-30
July_169	111.6	14.3	2016-07-01	In	C	-30
July_234	221.7	36.1	2016-07-01	In	B	-30
October_30	150.8	21.4	2016-10-01	In	A	-30
October_44	111.3	NA	2016-10-01	In	C	-30
October_129	84.4	7.5	2016-10-01	In	B	-30
October_136	189.6	11.2	2016-10-01	In	C	-30
July_83	222.6	23.5	2016-07-01	In	B	-25
July_124	464.3	22.5	2016-07-01	In	E	-25
July_161	94.4	14	2016-07-01	In	B	-25
July_168	163.5	20.8	2016-07-01	In	C	-25
July_233	136.7	28.4	2016-07-01	In	B	-25
July_288	293.4	18.2	2016-07-01	In	B	-25
October_28	129.8	NA	2016-10-01	In	A	-25
October_36	160	21.5	2016-10-01	In	B	-25
October_43	138.1	21.6	2016-10-01	In	C	-25
July_279	233.5	20.1	2016-07-01	In	A	-25
July_297	192	13.8	2016-07-01	In	C	-25
October_121	143.8	13.8	2016-10-01	In	A	-25
October_128	95.5	8.1	2016-10-01	In	B	-25
October_135	288.1	11.7	2016-10-01	In	C	-25
July_123	679.9	24.2	2016-07-01	In	E	-20
July_160	120.2	19.6	2016-07-01	In	B	-20
July_167	106	17.6	2016-07-01	In	C	-20
July_232	120.9	33.7	2016-07-01	In	B	-20
October_29	157.7	NA	2016-10-01	In	A	-20
October_35	191.6	22.6	2016-10-01	In	B	-20
October_42	267.6	21	2016-10-01	In	C	-20
October_120	126.3	16.7	2016-10-01	In	A	-20
October_127	201.7	14.7	2016-10-01	In	B	-20
July_122	549.4	25.9	2016-07-01	In	E	-15
July_159	139.3	30.4	2016-07-01	In	B	-15
July_231	126.4	38.3	2016-07-01	In	B	-15
July_287	1163.2	35.6	2016-07-01	In	B	-15
October_27	152.6	22	2016-10-01	In	A	-15
October_34	179.6	20.5	2016-10-01	In	B	-15
July_296	234.2	16.9	2016-07-01	In	C	-15
October_119	174.8	18.2	2016-10-01	In	A	-15
October_126	271.4	12.3	2016-10-01	In	B	-15
October_133	674.7	18.8	2016-10-01	In	C	-15
July_121	446.7	34.8	2016-07-01	In	E	-10
July_158	78.3	22.7	2016-07-01	In	B	-10
July_230	90.7	39.1	2016-07-01	In	B	-10
October_26	217.2	25.4	2016-10-01	In	A	-10
October_33	179.1	24.9	2016-10-01	In	B	-10
October_125	1100.8	30.8	2016-10-01	In	B	-10
October_132	846.4	29.2	2016-10-01	In	C	-10
July_120	234.3	39.7	2016-07-01	In	E	-5
July_157	95	26.4	2016-07-01	In	B	-5
July_229	98.2	35	2016-07-01	In	B	-5
July_286	474.7	23.8	2016-07-01	In	B	-5
October_25	917.9	37.8	2016-10-01	In	A	-5
October_32	310.3	35.2	2016-10-01	In	B	-5
October_39	297.4	29.4	2016-10-01	In	C	-5
July_277	147.9	21.8	2016-07-01	In	A	-5
October_117	641.1	27	2016-10-01	In	A	-5
October_124	2010.5	46.8	2016-10-01	In	B	-5
October_131	1292.7	43.9	2016-10-01	In	C	-5
July_78	89.8	20.7	2016-07-01	In	B	0
July_119	103.4	31.1	2016-07-01	In	E	0
July_228	94.2	23.7	2016-07-01	In	B	0
July_285	292.6	23.3	2016-07-01	In	B	0
October_31	261.4	28.1	2016-10-01	In	B	0
October_38	150.6	23.1	2016-10-01	In	C	0
July_256	94.3	13.9	2016-07-01	In	A	0
October_116	188.5	18.8	2016-10-01	In	A	0
October_123	139.8	11.7	2016-10-01	In	B	0
October_130	263.6	20.5	2016-10-01	In	C	0
July_303	75.3	7	2016-07-01	In	Surface-6	Surface
October_45	78.1	NA	2016-10-01	In	Surface-8	Surface
October_160	85.1	7.9	2016-10-01	In	Surface-9	Surface
July_108	105.1	13.7	2016-07-01	Out	B	-30
July_186	75.8	20.3	2016-07-01	Out	B	-30
October_14	146.8	25.3	2016-10-01	Out	B	-30
October_21	100.6	22.3	2016-10-01	Out	C	-30
July_101	114.4	16.3	2016-07-01	Out	A	-30
July_115	99.6	17.1	2016-07-01	Out	C	-30
July_107	193.8	23.6	2016-07-01	Out	B	-25
July_185	77.7	24.3	2016-07-01	Out	B	-25
July_207	147.2	26.5	2016-07-01	Out	B	-25
July_293	162.5	22	2016-07-01	Out	B	-25
October_06	170.6	35.9	2016-10-01	Out	A	-25
October_13	141.6	23.4	2016-10-01	Out	B	-25
October_20	120	20.7	2016-10-01	Out	C	-25
July_100	155.1	22	2016-07-01	Out	A	-25
July_114	104.2	17.5	2016-07-01	Out	C	-25
July_106	130	18.2	2016-07-01	Out	B	-20
July_184	82	19.7	2016-07-01	Out	B	-20
July_206	129.5	23.9	2016-07-01	Out	B	-20
October_05	211.9	36.6	2016-10-01	Out	A	-20
October_12	137.2	26.1	2016-10-01	Out	B	-20
October_19	132	26.6	2016-10-01	Out	C	-20
July_99	209.9	28.6	2016-07-01	Out	A	-20
July_113	121.2	16	2016-07-01	Out	C	-20
July_105	136.2	20.2	2016-07-01	Out	B	-15
July_183	96.8	13.1	2016-07-01	Out	B	-15
July_205	103.2	20.6	2016-07-01	Out	B	-15
July_292	126.1	17.4	2016-07-01	Out	B	-15
October_04	200.1	37.3	2016-10-01	Out	A	-15
October_11	194	32.4	2016-10-01	Out	B	-15
October_18	163.1	31.2	2016-10-01	Out	C	-15
July_98	155.9	21.2	2016-07-01	Out	A	-15
July_112	102.9	15.3	2016-07-01	Out	C	-15
July_104	93.7	10.1	2016-07-01	Out	B	-10
July_182	95.1	10.8	2016-07-01	Out	B	-10
July_204	93.1	18.1	2016-07-01	Out	B	-10
October_03	95.5	22.2	2016-10-01	Out	A	-10
October_10	139.5	34.6	2016-10-01	Out	B	-10
October_17	117.6	26.9	2016-10-01	Out	C	-10
July_97	107.2	14.9	2016-07-01	Out	A	-10
July_111	108.9	14.3	2016-07-01	Out	C	-10
July_103	329.3	57.6	2016-07-01	Out	B	-5
July_181	82.8	8.3	2016-07-01	Out	B	-5
July_203	94.6	15.7	2016-07-01	Out	B	-5
July_291	115.7	11.6	2016-07-01	Out	B	-5
October_02	124.2	21.3	2016-10-01	Out	A	-5
October_09	122.9	28.4	2016-10-01	Out	B	-5
October_16	116.5	22.4	2016-10-01	Out	C	-5
July_96	100.9	10.8	2016-07-01	Out	A	-5
July_110	102.9	12.9	2016-07-01	Out	C	-5
July_102	86.9	7.8	2016-07-01	Out	B	0
July_180	81.9	9.6	2016-07-01	Out	B	0
July_202	76.7	9.4	2016-07-01	Out	B	0
July_290	114.3	11.5	2016-07-01	Out	B	0
October_01	121.7	NA	2016-10-01	Out	A	0
October_08	132.3	20.7	2016-10-01	Out	B	0
October_15	90.7	NA	2016-10-01	Out	C	0
July_95	99.2	8.8	2016-07-01	Out	A	0
July_109	92.1	10.8	2016-07-01	Out	C	0
October_22	109	NA	2016-10-01	Out	Surface-8	Surface
July_116	78.5	7.8	2016-07-01	Out	Surface-4	Surface

## Sheet: TableS5
Supplementary Table 5. Incubation rates of sucrose degradation from seagrass sediments
13C12 Sucrose Incubation	Measured sucrose consumption rate	12C-Correction factor	Corrected sucrose consumption rate	13C12-Sucrose removal rate	Time to degrade sucrose	Respiration rate of C from sucrose	Measured 13CO2 production rate (µM/h)	Corrected 13CO2 production rate (µM/h)*	Sucrose consumption based on 13CO2 Rates* (µM/h)	13CO2 evolution rate	Time to completely respire sucrose to CO2	Rate of C evolution from sucrose
	µM/ h		µM/ h	mmol(sucrose)/m²d	d	mmol(C)/m²d	µM/ h	µM/ h	µM/ h	mmol(sucrose)/m²d	d	mmol(C)/m²d
Inside; Anoxic; SW	1.7173	1.27494	32.8419	157.64	0.03	1891.69	2.5311	48.4051	4.03376	19.36	0.25	232.34
Inside; Anoxic; ASW	1.4015	1.31239	27.5898	132.43	0.04	1589.17	1.6775	33.0231	2.75193	13.21	0.37	158.51
Inside; Anoxic; ASW; + phenolics	0.1525	1.28426	2.93775	14.1	0.34	169.21	0.2178	4.19568	0.34964	1.68	2.88	20.14
Inside; Oxic; SW	0.6533	1.02299	10.0248	7.22	0.67	86.61	6.0786	93.275	7.77291	5.6	0.86	67.16
Inside; Oxic; ASW	0.5842	1.14517	10.0351	7.23	0.67	86.7	5.2064	89.4332	7.45277	5.37	0.9	64.39
Inside; Oxic; ASW; + phenolics	0.5894	1.13212	10.009	7.21	0.67	86.48	6.814	115.714	9.64281	6.94	0.7	83.31
* Corrected for sediment volume and 12C sucrose
ASW= Artifical Sewater
SW = Natual seawater
Calculation notes
Unit conversion	Rate in µM/h = mmol/m³h
Assumed thickness of sucrose layer 20 cm	*0.2m³/m³
Assumed thickness of oxygen penetration 3cm	*0.03m³/m³
Conversion to day	*24h/d
Sucrose inventory under meadow (mmol/m²)	4.82685	* for calculations see standing_stock tab
From column B to D	E x C x 15	Accounting for the correction factor of unlabeled sucrose and 15 fold dilution of sediment in incubation bottles
From column D to E	D x 24 x 0.2	Accounting for 24h per day and a layer thickness of 0.2 m, conversion of µM/h = mmol/m³h
Column F	4.82685 mmol/m² / E	See calculations for sucrose inventory below (A35)
Column G	E x 12	12 mol carbon per mol sucrose
Column H to I	H x I x 15	Accounting for the correction factor of unlabeled sucrose and 15 fold dilution of sediment in incubation bottles
Column I to J	I / 12	Accounting for 12 mols of carbon per mol of sucrose
Column J to K	J x 24 x 0.2	Accounting for 24h per day and a layer thickness of 0.2 m, conversion of µM/h = mmol/m³h
Column L	4.82685 mmol/m² / K	See calculations for sucrose inventory on standing_stock tab
Column M	K x 12	12 mol carbon per mol sucrose
Standing Stock Caluclations
			(with porosity of 0.42, i.e. 0.42 mL pore water per cm^3 of sediment)
Depth (cm)	Mean Concentration (µM)	S.E.	Concentration (mmol per m^3) in sediment	Depth to integrate (m)	Concentration to integrate (mmol m^-3)	depth integral	Amount per m^-2 and depth integral (mmol m^-2)	Amount per m^-2 (mmol m^-2)
0	0.35	0.0860591	0.147	0.05	14.7735	0-5 cm	0.738675	4.82685
-5	70	29.0436	29.4	0.05	28.56	5-10 cm	1.428
-10	66	23.667	27.72	0.05	25.2	10-15 cm	1.26
-15	54	40.6318	22.68	0.05	17.85	15-20 cm	0.8925
-20	31	27.3578	13.02	0.05	8.274	20-25 cm	0.4137
-25	8.4	5.20243	3.528	0.05	1.8795	25-30 cm	0.093975
-30	0.55	0.249563	0.231	na	na	na	na

## Sheet: Table S6
Supplementary Table 6. Metagenomic library statistics and accession numbers
Library_ID	Type	Sample data	Nr. Reads	Nr. Reads after QC*	Nr. Reads after rRNA removal	Accession Number	Datatabase
3847_A	metagenomic	Out; 10-15cm; Core A	144628782	75397438	NA	PRJEB35096	ENA
3847_B	metagenomic	Out; 10-15cm; Core B	141929474	73213096	NA	PRJEB35096	ENA
3847_C	metagenomic	Out; 10-15cm; Core C	188699938	113424284	NA	PRJEB35096	ENA
3847_D	metagenomic	Edge; 10-15cm; Core A	203498146	101833710	NA	PRJEB35096	ENA
3847_E	metagenomic	Edge; 10-15cm; Core B	199734880	108537628	NA	PRJEB35096	ENA
3847_F	metagenomic	Edge; 10-15cm; Core C	212108850	121924996	NA	PRJEB35096	ENA
3847_G	metagenomic	Inside; 10-15cm; Core A	206957434	78346642	NA	PRJEB35096	ENA
3847_H	metagenomic	Inside; 10-15cm; Core B	200680110	98370838	NA	PRJEB35096	ENA
3847_I	metagenomic	Inside; 10-15cm; Core C	196011318	72336814	NA	PRJEB35096	ENA
4308_A	metatranscriptomic	Out; 10-15cm; Core A	26301408	26111502	4837662	PRJEB40297	ENA
4308_B	metatranscriptomic	Out; 10-15cm; Core B	24834068	24481714	10654370	PRJEB40297	ENA
4308_C	metatranscriptomic	Out; 10-15cm; Core C	27551186	27368578	4843370	PRJEB40297	ENA
4308_D	metatranscriptomic	Edge; 10-15cm; Core A	32968928	32408498	16094366	PRJEB40297	ENA
4308_E	metatranscriptomic	Edge; 10-15cm; Core B	23974136	23448886	9394406	PRJEB40297	ENA
4308_F	metatranscriptomic	Edge; 10-15cm; Core C	26984644	26622358	8551002	PRJEB40297	ENA
4308_G	metatranscriptomic	Inside; 10-15cm; Core A	27931236	27583526	25312938	PRJEB40297	ENA
4308_H	metatranscriptomic	Inside; 10-15cm; Core B	28602754	28303140	12685312	PRJEB40297	ENA
4308_I	metatranscriptomic	Inside; 10-15cm; Core C	27931236	27583526	27350428	PRJEB40297	ENA
ccs.0025_OUT.fastq	Full length 16S	Out; 10-15cm; Core A	12668	10508	NA	PRJEB35096	ENA
ccs.0026_OUT.fastq	Full length 16S	Out; 10-15cm; Core B	12271	10433	NA	PRJEB35096	ENA
ccs.0027_OUT.fastq	Full length 16S	Out; 10-15cm; Core C	12683	10939	NA	PRJEB35096	ENA
ccs.0028_EDGE.fastq	Full length 16S	Edge; 10-15cm; Core A	13356	11292	NA	PRJEB35096	ENA
ccs.0029_EDGE.fastq	Full length 16S	Edge; 10-15cm; Core B	14625	12430	NA	PRJEB35096	ENA
ccs.0030_EDGE.fastq	Full length 16S	Edge; 10-15cm; Core C	15278	13178	NA	PRJEB35096	ENA
ccs.0032_IN.fastq	Full length 16S	Inside; 10-15cm; Core A	13757	11627	NA	PRJEB35096	ENA
ccs.0035_IN.fastq	Full length 16S	Inside; 10-15cm; Core B	14124	11910	NA	PRJEB35096	ENA
ccs.0039_IN.fastq	Full length 16S	Inside; 10-15cm; Core C	12452	10661	NA	PRJEB35096	ENA
* For metagenomic reads, represents read input into assembly

## Sheet: Table S7
Supplementary Table 7. Metagenomic bin statistics
MAG	GTDBTK taxonomy	Marker lineage	Completeness	Contamination	Strain heterogeneity	Corrected contamination	Nr. tRNAs	SSU	Genome size (bp)	Nr. contigs	N50	Longest contig (bp)	GC	Coding density	# predicted genes	% all reads mapped	Nr. mapped reads	Coverage
MAG 450.contigs	d__Archaea;p__Asgardarchaeota;c__Lokiarchaeia;o__Thorarchaeales;f__Thorarchaeaceae;g__SMTZ1-83;s__	k__Archaea (UID2)	82.87	6.15	50	3.075	15	23S	3072140	431	8656	45399	45.99	90.97	3386	0.01	169328	8.268
MAG 160.contigs	d__Archaea;p__Crenarchaeota;c__Bathyarchaeia;o__40CM-2-53-6;f__RBG-13-38-9;g__RBG-13-38-9;s__	k__Archaea (UID2)	69.95	1.87	0	1.87	4	5S	962675	208	4701	21066	36.79	89.33	1157	0.002	39756	6.205
MAG 241.contigs	d__Archaea;p__Crenarchaeota;c__Bathyarchaeia;o__RBG-16-48-13;f__;g__;s__	k__Archaea (UID2)	84.11	3.81	0	3.81	10	5S	2016532	300	7775	47316	43.66	86.94	2335	0.006	103709	7.724
MAG 417.contigs	d__Archaea;p__Crenarchaeota;c__Nitrososphaeria;o__Nitrososphaerales;f__Nitrosopumilaceae;g__;s__	k__Archaea (UID2)	73.35	12.62	35	8.203	16	5S	1343773	225	6929	28100	34.18	89.46	1842	0.005	90725	10.141
MAG 325.contigs	d__Archaea;p__Crenarchaeota;c__Nitrososphaeria;o__Nitrososphaerales;f__Nitrosopumilaceae;g__CSP1-1;s__	k__Archaea (UID2)	61.81	10.68	30.77	7.39376	16	5S	1286748	310	4156	19818	33.02	91.3	1777	0.004	70398	8.213
MAG 6.contigs	d__Archaea;p__Crenarchaeota;c__Nitrososphaeria;o__Nitrososphaerales;f__Nitrosopumilaceae;g__Nitrosopumilus;s__	k__Archaea (UID2)	76.47	8.22	66.67	2.73973	12	5S	1309373	265	5340	20946	33.43	87.79	1862	0.01	170848	19.593
MAG 110.contigs	d__Bacteria;p__Acidobacteriota;c__Thermoanaerobaculia;o__UBA5704;f__;g__;s__	k__Bacteria (UID3187)	95.51	1.78	0	1.78	20	5S	4513671	142	62055	194502	63.53	93.68	3872	0.03	512926	17.024
MAG 262.cleaned	d__Bacteria;p__Acidobacteriota;c__Thermoanaerobaculia;o__UBA5704;f__;g__;s__	k__Bacteria (UID3187)	91.95	10.59	9.52	9.58183	19	5S, 16S	5009761	2132	3900	37964	65.56	90.71	5756	0.022	364492	10.829
MAG 53.contigs	d__Bacteria;p__Acidobacteriota;c__Thermoanaerobaculia;o__UBA5704;f__;g__;s__	k__Bacteria (UID3187)	93.11	4.7	33.33	3.13349	17	5S	4018662	348	16656	71464	58.39	93.08	3694	0.016	276235	10.276
MAG 424.contigs	d__Bacteria;p__Acidobacteriota;c__UBA6911;o__;f__;g__;s__	k__Bacteria (UID3187)	88.82	6.84	37.5	4.275	20	5S, 23S	5893900	694	11124	41819	59.14	88.54	5178	0.022	374689	9.531
MAG 9.contigs	d__Bacteria;p__Actinobacteriota;c__Acidimicrobiia;o__Microtrichales;f__SZUA-35;g__;s__	k__Bacteria (UID1453)	61.8	2.33	20	1.864	18	5S, 16S	2664499	538	5301	22436	64.46	93.59	2989	0.008	132366	7.461
MAG 442.contigs	d__Bacteria;p__Actinobacteriota;c__Acidimicrobiia;o__UBA5794;f__;g__;s__	k__Bacteria (UID1453)	88.03	1.71	0	1.71	20	5S, 16S, 23S	2866178	375	9549	48325	63.47	93.35	3158	0.023	395189	20.663
MAG 179.contigs	d__Bacteria;p__Actinobacteriota;c__Acidimicrobiia;o__UBA5794;f__UBA5794;g__;s__	k__Bacteria (UID1453)	81.88	7.91	5.26	7.49393	19	-	3676982	664	6085	30894	63.01	92.44	4065	0.013	224999	9.179
MAG 443.contigs	d__Bacteria;p__Actinobacteriota;c__Acidimicrobiia;o__UBA5794;f__UBA5794;g__;s__	k__Bacteria (UID1453)	71.17	6.75	20	5.4	13	-	2127332	440	4900	31651	66.26	93.4	2474	0.007	111693	7.884
MAG 238.contigs	d__Bacteria;p__Actinobacteriota;c__Actinobacteria;o__Propionibacteriales;f__Propionibacteriaceae;g__Cutibacterium;s__Cutibacterium acnes	g__Propionibacterium (UID1709)	93.43	1.14	43.75	0.64125	20	5S, 16S, 23S	2417321	227	15518	53239	60.14	89.8	2418	0.01	164627	10.169
MAG 72.contigs	d__Bacteria;p__Bacteroidota;c__Bacteroidia;o__Cytophagales;f__Amoebophilaceae;g__;s__	k__Bacteria (UID2570)	50.37	2.09	0	2.09	19	5S	1774158	776	2583	20411	43.12	79.38	2152	0.004	75162	6.35
MAG 27.contigs	d__Bacteria;p__Bacteroidota;c__Bacteroidia;o__Cytophagales;f__Cyclobacteriaceae;g__;s__	o__Cytophagales (UID2936)	82.24	2.53	9.09	2.30002	16	16S	4085706	679	6927	37834	45.05	92.2	4230	0.012	195732	7.196
MAG 254.contigs	d__Bacteria;p__Bacteroidota;c__Bacteroidia;o__Flavobacteriales;f__Flavobacteriaceae;g__;s__	s__algicola (UID2846)	89.35	4.75	23.81	3.61903	15	5S, 16S	3040312	354	12464	48560	41.78	93.37	3072	0.011	183421	9.053
MAG 268.contigs	d__Bacteria;p__Bacteroidota;c__Bacteroidia;o__Flavobacteriales;f__Flavobacteriaceae;g__;s__	s__algicola (UID2846)	87.49	8.71	26	6.4454	18	5S, 23S	3336438	430	10756	54551	33.87	91.61	3470	0.012	200774	9.046
MAG 441.contigs	d__Bacteria;p__Bacteroidota;c__Bacteroidia;o__Flavobacteriales;f__Flavobacteriaceae;g__;s__	s__algicola (UID2846)	85.43	9.6	26.67	7.03968	17	5S	2942695	407	8805	34405	35.59	92.01	3106	0.01	166953	8.526
MAG 124.contigs	d__Bacteria;p__Bacteroidota;c__Bacteroidia;o__Flavobacteriales;f__Flavobacteriaceae;g__Eudoraea;s__	s__algicola (UID2846)	74.05	3.44	65.22	1.19643	15	-	2528875	150	27523	88185	43.54	92.16	2381	0.013	214887	12.743
MAG 422.contigs	d__Bacteria;p__Bacteroidota;c__Bacteroidia;o__Flavobacteriales;f__Flavobacteriaceae;g__Eudoraea;s__	s__algicola (UID2846)	95.23	4.58	44.44	2.54465	18	-	3016190	345	11487	51297	44.63	92.81	3052	0.019	320954	15.982
MAG 51.contigs	d__Bacteria;p__Bacteroidota;c__Bacteroidia;o__Flavobacteriales;f__Flavobacteriaceae;g__Eudoraea;s__	s__algicola (UID2846)	76.07	7.43	69.7	2.25129	15	-	2282587	430	5593	26376	42.52	92.73	2476	0.015	261228	17.19
MAG 82_sub.contigs	d__Bacteria;p__Bacteroidota;c__Bacteroidia;o__Flavobacteriales;f__Flavobacteriaceae;g__Eudoraea;s__	s__algicola (UID2846)	55.9	2.45	20	1.96	11	5S	2206117	529	4211	12800	39.07	89.09	2516	0.006	96185	6.549
MAG 52.contigs	d__Bacteria;p__Bacteroidota;c__Ignavibacteria;o__Ignavibacteriales;f__Melioribacteraceae;g__;s__	k__Bacteria (UID2570)	95.33	2.92	14.29	2.50273	19	5S	6060388	650	13514	59184	34.16	89.12	5768	0.023	393646	9.717
MAG 306.contigs	d__Bacteria;p__CG2-30-53-67;c__CG2-30-53-67;o__CG2-30-53-67;f__CG2-30-53-67;g__;s__	k__Bacteria (UID3187)	98.17	3.62	0	3.62	18	5S, 16S	3723031	208	34731	162607	49.82	84.86	3552	0.019	325134	13.081
MAG 228.contigs	d__Bacteria;p__Cyanobacteria;c__Cyanobacteriia;o__Cyanobacteriales;f__Cyanobacteriaceae;g__;s__	p__Cyanobacteria (UID2192)	91.74	3.18	50	1.59	19	-	7687893	1071	8735	41415	35.51	79.72	7758	0.197	3326626	64.632
MAG 372.contigs	d__Bacteria;p__Cyanobacteria;c__Cyanobacteriia;o__Cyanobacteriales;f__Phormidiaceae;g__Trichodesmium;s__	p__Cyanobacteria (UID2192)	72.15	2.51	16.67	2.09158	15	5S	5415942	885	6810	23224	36.17	73.66	5026	0.061	1029459	28.329
MAG 376.contigs	d__Bacteria;p__Cyanobacteria;c__Cyanobacteriia;o__Cyanobacteriales;f__Xenococcaceae;g__Pleurocapsa;s__	p__Cyanobacteria (UID2192)	75.64	5.09	30.43	3.54111	18	-	4532588	1001	4724	18572	39.62	83.26	4848	0.015	247339	8.178
MAG 389.contigs	d__Bacteria;p__Dadabacteria;c__UBA1144;o__;f__;g__;s__	k__Bacteria (UID3187)	96.64	2.52	33.33	1.68008	20	5S, 16S, 23S	2334846	48	91359	173077	39.91	91.7	2381	0.017	282156	18.154
240_sub.contigs	d__Bacteria;p__Desulfobacterota;c__Desulfobacteria;o__Desulfatiglandales;f__HGW-15;g__;s__	c__Deltaproteobacteria (UID3216)	58.57	8.23	26.32	6.06386	11	-	2951025	380	8461	34746	49.47	86.56	3074	0.01	170339	8.666
maxMAG.0066.cleaned	d__Bacteria;p__Desulfobacterota;c__Desulfobacteria;o__Desulfobacterales;f__;g__;s__	c__Deltaproteobacteria (UID3216)	55.26	5.32	0	5.32	19	5S, 16S, 23S	4863918	8211	659	20808	49.4	83.33	10484	0.017	281037	8.649
MAG 31.contigs	d__Bacteria;p__Desulfobacterota;c__Desulfobacteria;o__Desulfobacterales;f__;g__;s__	c__Deltaproteobacteria (UID3216)	97.92	5.23	25	3.9225	18	5S	4771452	533	13060	68135	41.72	83.88	4744	0.023	384269	12.07
MAG 336.cleaned	d__Bacteria;p__Desulfobacterota;c__Desulfobacteria;o__Desulfobacterales;f__;g__;s__	c__Deltaproteobacteria (UID3216)	79.78	9.5	4	9.12	20	5S	5280048	3354	2653	17542	48.8	85.3	6849	0.043	731112	20.783
MAG 459.contigs	d__Bacteria;p__Desulfobacterota;c__Desulfobacteria;o__Desulfobacterales;f__;g__;s__	c__Deltaproteobacteria (UID3216)	86.34	1.58	66.67	0.526614	18	-	3924920	492	9976	51057	48.66	84.99	3888	0.096	1623519	62.132
MAG 168.cleaned	d__Bacteria;p__Desulfobacterota;c__Desulfobacteria;o__Desulfobacterales;f__4572-123;g__;s__	c__Deltaproteobacteria (UID3216)	62.02	6.11	11.11	5.43118	8	-	4192967	4345	1303	14208	49.17	85.7	6751	0.016	269357	9.619
MAG 213_sub.contigs	d__Bacteria;p__Desulfobacterota;c__Desulfobacteria;o__Desulfobacterales;f__BuS5;g__UBA11574;s__	c__Deltaproteobacteria (UID3216)	67.17	7.91	21.74	6.19037	13	-	3379633	694	5337	30553	42.84	84.65	3699	0.01	165512	7.355
MAG 315_sub.contigs	d__Bacteria;p__Desulfobacterota;c__Desulfobacteria;o__Desulfobacterales;f__Desulfosarcinaceae_A;g__;s__	c__Deltaproteobacteria (UID3216)	72.47	4.73	40	2.838	16	5S	5608006	854	7601	32676	50.1	84.66	5395	0.059	996501	26.665
MAG 272.contigs	d__Bacteria;p__Desulfobacterota;c__Desulfobacteria;o__Desulfobacterales;f__Desulfosarcinaceae_A;g__SG8-13;s__	c__Deltaproteobacteria (UID3216)	59.87	0.97	50	0.485	12	-	2931905	609	5064	18456	55.04	87.29	3097	0.008	139264	7.126
MAG 427_sub.contigs	d__Bacteria;p__Desulfobacterota;c__Desulfobacteria;o__Desulfobacterales;f__Desulfosarcinaceae_B;g__;s__	c__Deltaproteobacteria (UID3216)	82.14	4	27.27	2.9092	17	5S	5248055	834	7239	40025	58.48	85.48	5192	0.018	308678	8.801
MAG 154.contigs	d__Bacteria;p__Desulfobacterota;c__Desulfobacteria;o__Desulfobacterales;f__Desulfosarcinaceae;g__;s__	c__Deltaproteobacteria (UID3216)	94.75	5.4	72.73	1.47258	18	16S, 5S	6181138	820	9565	55591	50.66	86.85	6034	0.045	765973	18.562
60_sub.contigs	d__Bacteria;p__Desulfobacterota;c__Desulfobacteria;o__Desulfobacterales;f__UBA2156;g__;s__	c__Deltaproteobacteria (UID3216)	65.72	0.54	50	0.27	9	-	2368858	767	3386	12433	54.88	88.23	2673	0.006	101832	6.462
MAG 245.contigs	d__Bacteria;p__Desulfobacterota;c__Syntrophobacteria;o__BM002;f__BM002;g__BM002;s__	c__Deltaproteobacteria (UID3216)	71.09	9.08	8	8.3536	15	16S, 23S	4733036	926	5495	31902	49.07	80.76	5048	0.016	267008	8.453
MAG 114.contigs	d__Bacteria;p__Gemmatimonadota;c__Gemmatimonadetes;o__;f__;g__;s__	k__Bacteria (UID2495)	98.9	5.49	0	5.49	21	5S, 16S, 23S	3136783	159	38034	194998	66.5	92.97	3003	0.022	377445	18.063
MAG 171.contigs	d__Bacteria;p__Gemmatimonadota;c__Gemmatimonadetes;o__Gemmatimonadales;f__GWC2-71-9;g__;s__	k__Bacteria (UID2495)	86.08	7.96	54.55	3.61782	17	-	2886393	574	5091	27479	63.11	92.87	3098	0.01	164102	8.525
MAG 163.contigs	d__Bacteria;p__Gemmatimonadota;c__Gemmatimonadetes;o__SG8-23;f__UBA6960;g__;s__	k__Bacteria (UID2495)	95.4	8.16	15.38	6.90499	17	23S, 5S	5217774	348	26257	132674	67.64	91.66	4618	0.026	437978	12.568
MAG 158.contigs	d__Bacteria;p__MBNT15;c__MBNT15;o__MBNT15;f__MBNT15;g__CSP1-8;s__	k__Bacteria (UID3187)	85.62	1.77	0	1.77	16	5S	1997538	320	7145	32186	61.28	90.97	2139	0.006	97433	7.327
MAG 270.contigs	d__Bacteria;p__Myxococcota;c__Polyangia;o__Polyangiales;f__SG8-38;g__;s__	k__Bacteria (UID203)	94.74	6.62	35.29	4.2838	17	5S, 16S	3837672	314	18138	75908	62.54	94.75	3677	0.055	934622	36.585
MAG 266.contigs	d__Bacteria;p__Myxococcota;c__Polyangia;o__Polyangiales;f__SG8-38;g__SG8-38;s__	c__Deltaproteobacteria (UID3216)	75.84	3.39	72.97	0.916317	18	5S	3486102	474	9150	64279	63.35	93.89	3593	0.018	301188	12.97
MAG 269.contigs	d__Bacteria;p__Myxococcota;c__Polyangia;o__Polyangiales;f__SG8-38;g__SG8-38;s__	c__Deltaproteobacteria (UID3216)	92.75	5.02	30.77	3.47535	19	-	4208597	212	35426	89562	65.84	93.81	3881	0.027	454282	16.183
MAG 337.contigs	d__Bacteria;p__Myxococcota;c__Polyangia;o__Polyangiales;f__SG8-38;g__SG8-38;s__	c__Deltaproteobacteria (UID3216)	86.88	16.21	41.51	9.48123	20	5S	5946884	717	11155	62973	61.47	92.67	5956	0.035	587778	14.835
MAG 21.contigs	d__Bacteria;p__Myxococcota;c__UBA9160;o__UBA9160;f__;g__;s__	c__Deltaproteobacteria (UID3216)	88.66	8.94	15.79	7.52837	20	5S	4965613	509	12969	75066	67.89	92.46	5194	0.022	377868	11.405
MAG 399.contigs	d__Bacteria;p__Myxococcota;c__UBA9160;o__UBA9160;f__UBA9160;g__;s__	c__Deltaproteobacteria (UID3216)	79.16	4.97	50	2.485	19	5S	4349206	436	13500	75828	70.31	91.79	4575	0.02	342603	11.807
MAG 129.contigs	d__Bacteria;p__Nitrospirota;c__Thermodesulfovibrionia;o__Thermodesulfovibrionales;f__BMS3BMAG05;g__BMS3BMAG05;s__	k__Bacteria (UID3187)	86.41	1.19	50	0.595	17	5S	2788722	501	6176	20078	43.99	87.38	3239	0.009	144268	7.749
MAG 329_sub.contigs	d__Bacteria;p__Nitrospirota;c__UBA9217;o__UBA9217;f__UBA9217;g__UBA9217;s__	k__Bacteria (UID3187)	77.07	9	37.5	5.625	19	-	3195723	492	7860	41438	54.48	84.17	3276	0.017	281285	13.136
MAG 231.contigs	d__Bacteria;p__Planctomycetota;c__Planctomycetes;o__Pirellulales;f__Ga0077529;g__;s__	k__Bacteria (UID2565)	69.23	6.43	12.5	5.62625	12	-	5850085	1324	4535	19543	61.79	88.28	5449	0.017	282702	7.246
MAG 78.contigs	d__Bacteria;p__Planctomycetota;c__Planctomycetes;o__Pirellulales;f__Pirellulaceae;g__;s__	k__Bacteria (UID2565)	67.49	4.12	25	3.09	11	5S	6405722	1216	5836	25252	57.38	88.22	5502	0.021	352163	8.219
MAG 91_sub.contigs	d__Bacteria;p__Planctomycetota;c__Planctomycetes;o__Pirellulales;f__Pirellulaceae;g__;s__	k__Bacteria (UID2565)	90.2	6.06	62.5	2.2725	19	-	7687679	1073	8891	42121	50.85	86.16	7117	0.038	648126	12.647
MAG 436_sub.contigs	d__Bacteria;p__Planctomycetota;c__Planctomycetes;o__Pirellulales;f__Pirellulaceae;g__GCA-2723275;s__	k__Bacteria (UID2565)	95.33	12.05	22.22	9.37249	20	5S, 16S	13666065	1334	24007	144195	56	88.03	11520	0.061	1022917	11.208
102_sub.contigs	d__Bacteria;p__Planctomycetota;c__Planctomycetes;o__Pirellulales;f__UBA7805;g__;s__	k__Bacteria (UID2565)	66.07	4.28	18.18	3.5019	16	-	4099050	1128	3980	14809	55.88	88.22	4216	0.012	197987	7.248
46.contigs	d__Bacteria;p__Proteobacteria;c__Alphaproteobacteria;o__Kiloniellales;f__;g__;s__	c__Alphaproteobacteria (UID3305)	82.33	7.68	28.57	5.48582	19	5S	4732039	1031	5669	25436	66.79	88.38	5342	0.017	295345	9.349
MAG 440.contigs	d__Bacteria;p__Proteobacteria;c__Alphaproteobacteria;o__Kiloniellales;f__;g__;s__	c__Alphaproteobacteria (UID3305)	65.8	12.05	19.05	9.75448	15	-	3644497	827	4466	22208	67.83	89.82	4193	0.056	946751	38.809
MAG 217.contigs	d__Bacteria;p__Proteobacteria;c__Alphaproteobacteria;o__Kiloniellales;f__Kiloniellaceae;g__;s__	c__Alphaproteobacteria (UID3305)	72.46	5.91	0	5.91	15	-	3617783	685	5942	32301	63.34	88.93	4003	0.011	193626	8.029
MAG 219_sub.contigs	d__Bacteria;p__Proteobacteria;c__Alphaproteobacteria;o__Kiloniellales;f__Kiloniellaceae;g__;s__	c__Alphaproteobacteria (UID3305)	84.24	5.9	33.33	3.93353	18	-	5119976	774	7832	40632	62.43	88.39	5382	0.023	391084	11.429
MAG 216.contigs	d__Bacteria;p__Proteobacteria;c__Alphaproteobacteria;o__Kiloniellales;f__Kiloniellaceae;g__BBD-1991-14;s__	c__Alphaproteobacteria (UID3305)	70.73	8.5	14.71	7.24965	18	5S	4363846	633	8724	57990	63.77	88.15	4582	0.02	339774	11.64
MAG 295.contigs	d__Bacteria;p__Proteobacteria;c__Alphaproteobacteria;o__NRL2;f__NRL2;g__;s__	c__Alphaproteobacteria (UID3305)	89.93	7.88	13.79	6.79335	20	5S	5512819	606	11924	52315	67.41	89.54	5725	0.025	418286	11.342
MAG 384.contigs	d__Bacteria;p__Proteobacteria;c__Alphaproteobacteria;o__Rhizobiales;f__;g__;s__	c__Alphaproteobacteria (UID3305)	52.85	2.87	0	2.87	11	5S	3421955	757	4609	16352	59.67	89.54	3855	0.01	161805	7.098
MAG 5_sub.contigs	d__Bacteria;p__Proteobacteria;c__Alphaproteobacteria;o__Rhizobiales;f__;g__;s__	c__Alphaproteobacteria (UID3305)	96.03	3.03	66.67	1.0099	19	5S	6099336	459	21364	101801	60.09	88.89	6075	0.03	505589	12.43
MAG 215.contigs	d__Bacteria;p__Proteobacteria;c__Alphaproteobacteria;o__Rhizobiales;f__Afifellaceae;g__;s__	o__Rhizobiales (UID3447)	84.7	4.05	29.41	2.85889	17	-	3307093	532	7151	33404	61.79	90.05	3588	0.011	190837	8.642
MAG 410.contigs	d__Bacteria;p__Proteobacteria;c__Alphaproteobacteria;o__Rhizobiales;f__Afifellaceae;g__;s__	o__Rhizobiales (UID3447)	61.97	3.65	16.67	3.04154	14	-	2918592	634	4762	21074	61.89	89.97	3295	0.008	140394	7.224
MAG 408.cleaned	d__Bacteria;p__Proteobacteria;c__Alphaproteobacteria;o__Rhizobiales;f__Afifellaceae;g__A52C2;s__	o__Rhizobiales (UID3447)	75.2	10.36	18.6	8.43304	11	23S	4141533	5829	905	6832	57.5	90.21	8501	0.022	363751	13.045
MAG 57_sub.contigs	d__Bacteria;p__Proteobacteria;c__Alphaproteobacteria;o__Rhizobiales;f__Afifellaceae;g__A52C2;s__	o__Rhizobiales (UID3447)	79.89	8.28	19.51	6.66457	16	5S	4112762	686	7269	30039	58.2	90.14	4461	0.014	231660	8.457
MAG 369.contigs	d__Bacteria;p__Proteobacteria;c__Alphaproteobacteria;o__Rhizobiales;f__Anderseniellaceae;g__Anderseniella;s__	c__Alphaproteobacteria (UID3305)	98.84	1.61	33.33	1.07339	19	-	4827758	451	16342	64488	54.62	87.96	4976	0.053	902577	28.021
MAG 98.contigs	d__Bacteria;p__Proteobacteria;c__Alphaproteobacteria;o__Rhizobiales;f__Methyloligellaceae;g__;s__	o__Rhizobiales (UID3447)	82.63	3.6	6.25	3.375	15	23S	3881264	584	7955	41086	51.15	86.43	4020	0.012	203922	7.89
MAG 364_sub.contigs	d__Bacteria;p__Proteobacteria;c__Alphaproteobacteria;o__Rhizobiales;f__Rhizobiaceae;g__Ahrensia;s__	o__Rhizobiales (UID3449)	97.6	4.6	61.29	1.78066	18	5S, 16S	3704915	250	25120	95083	52.17	90.02	3796	0.022	378131	15.337
MAG 330.contigs	d__Bacteria;p__Proteobacteria;c__Alphaproteobacteria;o__Rhodobacterales;f__Rhodobacteraceae;g__;s__	c__Alphaproteobacteria (UID3337)	97.9	1.2	50	0.6	20	-	4721925	138	87255	369755	63.05	88.9	4611	0.036	605063	19.202
MAG 448_sub.contigs	d__Bacteria;p__Proteobacteria;c__Alphaproteobacteria;o__Rhodobacterales;f__Rhodobacteraceae;g__Boseongicola;s__	f__Rhodobacteraceae (UID3356)	88.63	2.97	70	0.891	20	-	3750283	422	11262	63665	56.95	89.77	4061	0.021	356274	14.261
MAG 371_sub.contigs	d__Bacteria;p__Proteobacteria;c__Alphaproteobacteria;o__Rhodobacterales;f__Rhodobacteraceae;g__Silicimonas;s__	c__Alphaproteobacteria (UID3337)	90.85	8.04	26.67	5.89573	16	5S	4129440	614	8101	36041	60.31	91.09	4577	0.014	237270	8.628
MAG 457.contigs	d__Bacteria;p__Proteobacteria;c__Alphaproteobacteria;o__Rhodobacterales;f__Rhodobacteraceae;g__Silicimonas;s__	f__Rhodobacteraceae (UID3340)	82.59	11.25	46.05	6.06937	15	-	4017057	723	6003	55229	59.81	90.63	4619	0.02	344678	12.831
MAG 136_sub.contigs	d__Bacteria;p__Proteobacteria;c__Alphaproteobacteria;o__Rhodospirillales_A;f__2-02-FULL-58-16;g__;s__	o__Rhodospirillales (UID3754)	68.44	2.89	5.56	2.72932	10	-	2266289	781	3179	11638	53.49	91.75	2857	0.006	96267	6.369
MAG 134.cleaned	d__Bacteria;p__Proteobacteria;c__Alphaproteobacteria;o__UBA6615;f__UBA6615;g__;s__	c__Alphaproteobacteria (UID3305)	54.9	9.94	3.12	9.62987	11	16S, 23S	3678883	4450	1029	17034	67.1	90.36	7063	0.012	199965	8.121
MAG 229.contigs	d__Bacteria;p__Proteobacteria;c__Alphaproteobacteria;o__UBA6615;f__UBA6615;g__;s__	c__Alphaproteobacteria (UID3305)	56.95	0.67	33.33	0.446689	16	-	2679052	592	4690	18820	66.07	91.63	3117	0.01	164864	9.092
MAG 273.contigs	d__Bacteria;p__Proteobacteria;c__Alphaproteobacteria;o__UBA6615;f__UBA6615;g__;s__	c__Alphaproteobacteria (UID3305)	69.13	7.64	28.57	5.45725	13	-	2901586	382	9768	43096	63.77	92.08	3154	0.015	257223	13.249
MAG 378.contigs	d__Bacteria;p__Proteobacteria;c__Alphaproteobacteria;o__UBA6615;f__UBA6615;g__;s__	c__Alphaproteobacteria (UID3305)	92.09	7.31	39.13	4.4496	19	-	4411167	527	11046	45770	62.42	89.01	4530	0.046	782638	26.539
MAG 284.contigs	d__Bacteria;p__Proteobacteria;c__Alphaproteobacteria;o__UBA8366;f__;g__;s__	c__Alphaproteobacteria (UID3305)	86.38	9.79	37.5	6.11875	17	-	4145527	595	8349	39698	65.94	89.18	4345	0.045	766368	27.585
MAG 426.contigs	d__Bacteria;p__Proteobacteria;c__Alphaproteobacteria;o__UBA8366;f__;g__;s__	c__Alphaproteobacteria (UID3305)	88.46	6.56	23.08	5.04595	19	5S	3865418	605	7432	31520	63.91	89.81	4161	0.033	557284	21.594
317_sub.contigs	d__Bacteria;p__Proteobacteria;c__Alphaproteobacteria;o__UBA8366;f__GCA-2696645;g__;s__	c__Alphaproteobacteria (UID3305)	67.14	1.74	16.67	1.44994	13	-	3761686	339	12626	42614	63.42	90.25	3796	0.017	279421	11.115
MAG 72.contigs	d__Bacteria;p__Proteobacteria;c__Alphaproteobacteria;o__UBA8366;f__UBA8366;g__;s__	c__Alphaproteobacteria (UID3305)	91.03	6.54	47.06	3.46228	18	5S	5253042	563	12288	75644	61.01	89.14	5337	0.046	781464	22.285
MAG 375_sub.contigs	d__Bacteria;p__Proteobacteria;c__Gammaproteobacteria;o__Acidiferrobacterales;f__;g__;s__	k__Bacteria (UID203)	86.21	3.76	0	3.76	16	5S	2262579	164	22330	93103	50.73	91.56	2412	0.013	215764	14.3
MAG 76.contigs	d__Bacteria;p__Proteobacteria;c__Gammaproteobacteria;o__Beggiatoales;f__;g__;s__	c__Gammaproteobacteria (UID4267)	67.01	4.74	11.11	4.21339	14	5S	3600972	767	4852	40973	61.78	85.45	3806	0.016	269851	11.209
MAG 101.contigs	d__Bacteria;p__Proteobacteria;c__Gammaproteobacteria;o__BM003;f__BM003;g__;s__	c__Gammaproteobacteria (UID4267)	79.33	4.46	8	4.1032	18	5S	3679655	427	12792	54033	60.42	91.87	3637	0.014	236397	9.637
MAG 456.contigs	d__Bacteria;p__Proteobacteria;c__Gammaproteobacteria;o__BM003;f__BM003;g__;s__	c__Gammaproteobacteria (UID4267)	93.95	3.47	23.53	2.65351	18	-	3182185	121	40185	120749	63.22	91.93	3052	0.018	303773	14.322
MAG 237.contigs	d__Bacteria;p__Proteobacteria;c__Gammaproteobacteria;o__Burkholderiales;f__Nitrosomonadaceae;g__GCA-2721545;s__	c__Betaproteobacteria (UID3959)	96.35	0.16	0	0.16	20	5S, 16S	1994712	51	75032	233827	39.84	87.2	1988	0.015	256197	19.292
MAG 292_sub.contigs	d__Bacteria;p__Proteobacteria;c__Gammaproteobacteria;o__Chromatiales;f__;g__;s__	c__Gammaproteobacteria (UID4274)	72.12	8.99	56.86	3.87829	18	-	3409756	710	5065	24672	62.9	88.33	3639	0.022	373859	16.401
MAG 285_sub.contigs	d__Bacteria;p__Proteobacteria;c__Gammaproteobacteria;o__Chromatiales;f__Sedimenticolaceae;g__;s__	c__Gammaproteobacteria (UID4274)	82.58	4.91	34.78	3.2023	18	5S	3440341	550	7559	37073	57.34	86.27	3458	0.012	205092	8.923
MAG 191.contigs	d__Bacteria;p__Proteobacteria;c__Gammaproteobacteria;o__GCA-2729495;f__GCA-2729495;g__;s__	c__Gammaproteobacteria (UID4267)	78.05	5.11	50	2.555	14	-	3006097	568	5671	25812	64.13	92.25	3236	0.025	427519	21.351
MAG 148.contigs	d__Bacteria;p__Proteobacteria;c__Gammaproteobacteria;o__HK1;f__;g__;s__	c__Gammaproteobacteria (UID4267)	93.53	8.56	24.07	6.49961	20	5S	7484872	689	15849	63844	70.46	87.54	6943	0.067	1130649	22.611
MAG 80.contigs	d__Bacteria;p__Proteobacteria;c__Gammaproteobacteria;o__HK1;f__;g__;s__	c__Gammaproteobacteria (UID4267)	96.31	9.06	9.3	8.21742	17	5S, 16S	5685070	357	33723	132328	60.6	88.44	5623	0.083	1410430	37.212
MAG 99.cleaned	d__Bacteria;p__Proteobacteria;c__Gammaproteobacteria;o__HK1;f__;g__;s__	k__Bacteria (UID203)	71.16	11.57	14.29	9.91665	15	-	6022828	8094	899	7143	63.27	88.6	11822	0.022	374245	9.319
MAG 3.contigs	d__Bacteria;p__Proteobacteria;c__Gammaproteobacteria;o__HTCC5015;f__HTCC5015;g__;s__	c__Gammaproteobacteria (UID4267)	88.79	6.5	40	3.9	16	-	3190465	368	11243	96216	44.41	86.38	3222	0.016	267703	12.499
MAG 340.contigs	d__Bacteria;p__Proteobacteria;c__Gammaproteobacteria;o__HTCC5015;f__HTCC5015;g__;s__	c__Gammaproteobacteria (UID4267)	82.37	4.07	55.56	1.80871	15	5S	2266851	304	9474	41164	46.01	87.88	2272	0.034	575910	37.859
MAG 232.contigs	d__Bacteria;p__Proteobacteria;c__Gammaproteobacteria;o__Pseudomonadales;f__Cellvibrionaceae;g__Teredinibacter;s__	k__Bacteria (UID203)	100	9.47	5	8.9965	19	5S, 16S	9307443	1132	20543	216058	46.52	82.06	8418	0.041	685555	11.048
MAG 155.contigs	d__Bacteria;p__Proteobacteria;c__Gammaproteobacteria;o__Pseudomonadales;f__Halieaceae;g__Halioglobus;s__	c__Gammaproteobacteria (UID4444)	79.73	7.25	14.89	6.17047	9	-	3605727	467	10174	29978	63.36	93.01	3636	0.013	216544	9.007
MAG 366.contigs	d__Bacteria;p__Proteobacteria;c__Gammaproteobacteria;o__Pseudomonadales;f__HTCC2089;g__;s__	c__Gammaproteobacteria (UID4443)	70.98	9.54	4.65	9.09639	14	-	5082450	1025	5493	25883	66.2	92.15	5398	0.016	267044	7.866
MAG 62.cleaned	d__Bacteria;p__Proteobacteria;c__Gammaproteobacteria;o__Pseudomonadales;f__HTCC2089;g__;s__	c__Gammaproteobacteria (UID4443)	59.32	10.29	6.82	9.58822	14	-	3386441	5182	774	4949	63.97	92.12	7377	0.011	184530	8.164
MAG 29.cleaned	d__Bacteria;p__Proteobacteria;c__Gammaproteobacteria;o__Pseudomonadales;f__HTCC2089;g__UBA4421;s__	c__Gammaproteobacteria (UID4443)	70.53	11.6	18.52	9.45168	13	-	4586712	6991	778	4318	58.76	92.08	9955	0.021	362059	11.799
MAG 261.contigs	d__Bacteria;p__Proteobacteria;c__Gammaproteobacteria;o__SZUA-229;f__SZUA-229;g__;s__	c__Gammaproteobacteria (UID4267)	85.6	5.84	17.24	4.83318	15	5S	3217942	467	7818	33007	51.91	87.27	3369	0.011	185156	8.613
MAG 113_sub.contigs	d__Bacteria;p__Proteobacteria;c__Gammaproteobacteria;o__Thiohalobacterales;f__Thiohalobacteraceae;g__;s__	c__Gammaproteobacteria (UID4267)	54.28	2.52	23.53	1.92704	10	-	2040224	761	2881	11575	59.02	88.92	2463	0.005	88124	6.466
MAG 280_sub.contigs	d__Bacteria;p__Proteobacteria;c__Gammaproteobacteria;o__Thiohalobacterales;f__Thiohalobacteraceae;g__;s__	c__Gammaproteobacteria (UID4274)	86.49	5.86	9.68	5.29275	19	5S	4719102	811	6690	34337	60.63	85.33	5060	0.016	270499	8.571
MAG 207_sub.contigs	d__Bacteria;p__Proteobacteria;c__Gammaproteobacteria;o__Thiohalomonadales;f__;g__;s__	c__Gammaproteobacteria (UID4274)	94.15	7.12	63.64	2.58883	19	-	3044358	582	6628	33798	50.27	89.36	3457	0.017	294513	14.485
MAG 206.contigs	d__Bacteria;p__Proteobacteria;c__Gammaproteobacteria;o__UBA4486;f__UBA4486;g__;s__	c__Gammaproteobacteria (UID4267)	95.82	2.95	33.33	1.96677	15	5S	2603229	253	14468	80551	47.63	92.33	2772	0.011	190307	10.968
MAG 0082.cleaned	d__Bacteria;p__Proteobacteria;c__Gammaproteobacteria;o__UBA4575;f__UBA4575;g__;s__	c__Gammaproteobacteria (UID4274)	50.85	9.7	4.82	9.23246	15	5S, 16S	1937553	3896	525	8446	43.11	83.87	4801	0.008	140643	10.853
MAG 100.contigs	d__Bacteria;p__Proteobacteria;c__Gammaproteobacteria;o__UBA4575;f__UBA4575;g__;s__	c__Gammaproteobacteria (UID4274)	62.11	11.19	78.87	2.36445	14	-	1918964	395	5204	18485	39.03	90.13	2257	0.011	189949	14.87
MAG 373.contigs	d__Bacteria;p__Proteobacteria;c__Gammaproteobacteria;o__UBA4575;f__UBA4575;g__;s__	c__Gammaproteobacteria (UID4274)	85.26	6.05	16.22	5.06869	14	-	2477463	329	9654	39070	39.08	89.15	2823	0.008	134858	8.174
MAG 40.contigs	d__Bacteria;p__Proteobacteria;c__Gammaproteobacteria;o__UBA4575;f__UBA4575;g__;s__	c__Gammaproteobacteria (UID4274)	91.12	4.58	69.23	1.40927	17	5S	2549608	321	10259	56338	38.8	88.81	2902	0.038	640805	37.762
MAG 403.contigs	d__Bacteria;p__Proteobacteria;c__Gammaproteobacteria;o__UBA4575;f__UBA4575;g__;s__	c__Gammaproteobacteria (UID4267)	95.8	9.5	2	9.31	19	5S	3496492	291	22594	82333	39.49	85.98	3830	0.015	247013	10.615
MAG 19.contigs	d__Bacteria;p__Proteobacteria;c__Gammaproteobacteria;o__UBA4575;f__UBA4575;g__UBA1858;s__	c__Gammaproteobacteria (UID4274)	93.56	2.74	23.08	2.10761	19	-	2689439	120	45345	140536	44.31	89.34	2780	0.024	406763	22.713
MAG 16.contigs	d__Bacteria;p__Proteobacteria;c__Gammaproteobacteria;o__UBA6522;f__UBA6522;g__;s__	c__Gammaproteobacteria (UID4267)	81.48	13.9	38.82	8.50402	14	16S, 5S	3001675	529	6423	28930	61	93.03	3197	0.017	284136	14.198
MAG 263.contigs	d__Bacteria;p__Proteobacteria;c__Gammaproteobacteria;o__UBA6522;f__UBA6522;g__;s__	c__Gammaproteobacteria (UID4267)	79.61	6.51	26.09	4.81154	18	5S	3627803	515	8785	46535	58.34	92.22	3851	0.015	257823	10.672
MAG 438.clean	d__Bacteria;p__Proteobacteria;c__Gammaproteobacteria;o__UBA6522;f__UBA6522;g__FEN-1219;s__	c__Gammaproteobacteria (UID4267)	66.82	10.83	7.81	9.98418	14	-	2913283	3500	1046	6991	58.65	93.64	5543	0.009	154969	7.984
MAG 142.contigs	d__Bacteria;p__Proteobacteria;c__Gammaproteobacteria;o__Xanthomonadales;f__SZUA-36;g__;s__	c__Gammaproteobacteria (UID4202)	90.82	9.13	30.61	6.33531	18	5S	4293373	412	15092	77006	57.01	92.79	4174	0.034	580137	20.261
MAG 223.contigs	d__Bacteria;p__Proteobacteria;c__Gammaproteobacteria;o__Xanthomonadales;f__SZUA-36;g__;s__	c__Gammaproteobacteria (UID4202)	94.31	10.7	34.88	6.96784	17	-	3556156	248	21606	89081	61.69	93.44	3366	0.035	585020	24.649
MAG 76_sub.contigs	d__Bacteria;p__Tectomicrobia;c__Entotheonellia;o__Entotheonellales;f__Entotheonellaceae;g__;s__	k__Bacteria (UID3187)	98.19	13.08	38.1	8.09652	20	16S, 5S	8669294	824	12700	101887	57.41	86.77	9035	0.06	1015717	17.54
MAG 209_sub.contigs	d__Bacteria;p__Verrucomicrobiota;c__Verrucomicrobiae;o__Verrucomicrobiales;f__DEV007;g__;s__	k__Bacteria (UID2982)	72.75	3.78	28.57	2.70005	18	-	4056706	1289	3509	15589	61.07	91.66	4242	0.01	171448	6.351
MAG 213_sub.contigs	d__Bacteria;p__Verrucomicrobiota;c__Verrucomicrobiae;o__Verrucomicrobiales;f__DEV007;g__;s__	k__Bacteria (UID2982)	94.04	12.27	20	9.816	22	5S	9639163	1103	11484	74935	59.57	92.84	8725	0.041	700797	10.909

## Sheet: Table S8
Supplementary Table 8. Metatranscriptomic expression data for sucrose specialist MAGs
Geneid	MAG	Annotation	A_Out	B_Out	C_Out	D_Edge	E_Edge	F_Edge	G_In	H_In	I_In	MAX_TPM (100%)
Ribulose activity
207_sub_7612740_5	207_sub	Ribulose bisphosphate carboxylase large chain (EC 4.1.1.39)	0	0	0	0	0	0	0	1	0.23	2468
207_sub_9120302_2	207_sub	Ribulose bisphosphate carboxylase large chain (EC 4.1.1.39)	0	0	0	0	0	0	0	0	1	323
metabat.142_2885543_45	metabat.142	Ribulose bisphosphate carboxylase small chain (EC 4.1.1.39)	0	0	0	0.05	0	0.21	0	1	0	26391
metabat.142_2885543_46	metabat.142	Ribulose bisphosphate carboxylase large chain (EC 4.1.1.39)	0.22	0	0	0.05	0.11	0	0.12	1	0.21	6598
Nitrogenase
207_sub_8967075_2	207_sub	Nitrogenase (molybdenum-iron)-specific transcriptional regulator NifA	0	0	0	0	0	0	0.18	1	0.29	1568
207_sub_8967075_3	207_sub	Nitrogenase FeMo-cofactor synthesis FeS core scaffold and assembly protein NifB	0	0	0	0	0	0	0	1	0	586
207_sub_8967075_3	207_sub	Nitrogenase FeMo-cofactor synthesis FeS core scaffold and assembly protein NifB	0	0	0	0	0	0	0	1	0	586
metabat.154_2314587_3	metabat.154	Nitrogenase (molybdenum-iron) reductase and maturation protein NifH	0	0	0	0	0	0	1	0.76	0.38	400
metabat.154_615732_1	metabat.154	Nitrogenase FeMo-cofactor scaffold and assembly protein NifE	0	0	0	0	0	0	0	1	0.25	80
metabat.154_615732_2	metabat.154	Nitrogenase FeMo-cofactor scaffold and assembly protein NifN	0	0	0	0	0	0	0.28	0.92	1	245
metabat.154_615732_3	metabat.154	Nitrogenase FeMo-cofactor synthesis FeS core scaffold and assembly protein NifB	0	0	0	0	0	0	1	0.24	0.48	203
metabat.154_615732_3	metabat.154	Nitrogenase FeMo-cofactor synthesis FeS core scaffold and assembly protein NifB	0	0	0	0	0	0	1	0.24	0.48	203
metabat.76_1338351_1	metabat.76	Nitrogenase (molybdenum-iron) alpha chain (EC 1.18.6.1)	0	1	0	0	0.97	0	0	1	0.22	1066
metabat.76_1338351_2	metabat.76	Nitrogenase (molybdenum-iron) beta chain (EC 1.18.6.1)	0	0	0	0.11	0	0	1	0.75	0.17	3671
Sulfur oxidation
207_sub_6789297_1	207_sub	Sulfur oxidation protein SoxZ	0	0	0	0	0	0	0	0	1	798
207_sub_7097991_7	207_sub	Sulfur oxidation protein SoxY	0	0	0	0	0	0	0	1	0	2104
207_sub_7162587_12	207_sub	Sulfur oxidation protein SoxB	0	0	0	0	0	0	0	0	1	133
207_sub_8465567_3	207_sub	sulfur oxidation protein SoxA	0	0	0	0	0	0	0.23	0	1	2266
207_sub_8465567_4	207_sub	Sulfur oxidation protein SoxZ	0	0	0	0	0	0	1	0	0	6873
207_sub_8465567_5	207_sub	Sulfur oxidation protein SoxY	0.28	0.41	0	1	0	0	0.12	0.83	0.39	15855
207_sub_9817171_4	207_sub	Sulfur oxidation protein SoxY	0	0	0	0	0	0	0	1	0	2104
metabat.76_10433586_10	metabat.76	Sulfur oxidation protein SoxB	0	0	0	0	0	0	1	0	0	571
metabat.76_3477966_5	metabat.76	Sulfur oxidation protein SoxZ	0	1	0	0	0	0	0.47	0.5	0	9188
metabat.76_3477966_6	metabat.76	Sulfur oxidation protein SoxY	1	0.5	0	0.68	0	0	0.23	0	0.55	6086
metabat.76_3477966_7	metabat.76	Sulfur oxidation protein SoxX	0	1	0	0	0	0.7	0.12	0	0	10887
metabat.76_561742_5	metabat.76	Sulfur oxidation protein SoxX	0	0	0	0	0	0	0	0	1	466
Hydrogenase activity
207_sub_5935946_4	207_sub	Uptake hydrogenase large subunit (EC 1.12.99.6)	0	0.81	0	1	0	0	0	0	0	2130
metabat.142_6114295_4	metabat.142	Uptake hydrogenase small subunit (EC 1.12.99.6)	0.43	0.32	0.83	1	0	0	0	0	0	812
metabat.154_2267446_8	metabat.154	Uptake hydrogenase large subunit (EC 1.12.99.6)	0	0	0	0	0	0	0	0	1	129
metabat.154_2267446_9	metabat.154	Uptake hydrogenase small subunit (EC 1.12.99.6)	0	0	0	0	0	0	0	0.27	1	107
metabat.154_4769020_6	metabat.154	Uptake hydrogenase small subunit (EC 1.12.99.6)	0	0	0	0	0	0	1	0	0.15	726
metabat.154_4769020_7	metabat.154	Uptake hydrogenase large subunit (EC 1.12.99.6)	0	0	0	0	0	0	0	0	1	163
metabat.154_4769020_8	metabat.154	Uptake hydrogenase large subunit (EC 1.12.99.6)	0	0	0	0	0	0	0.41	0.37	1	121
metabat.154_56890_4	metabat.154	Uptake hydrogenase small subunit (EC 1.12.99.6)	0	0	0	0	0	0	0.61	0	1	41
metabat.154_56890_5	metabat.154	Uptake hydrogenase large subunit (EC 1.12.99.6)	0	0	0	0	0	0	1	0.67	0.16	157
metabat.76_12083278_2	metabat.76	Uptake hydrogenase large subunit (EC 1.12.99.6)	0	0	0	0	0	0	0	0	1	373
metabat.76_3975455_2	metabat.76	Uptake hydrogenase small subunit (EC 1.12.99.6)	0	0	0	0	1	0	0.09	0	0	18643
metabat.76_5452420_2	metabat.76	Uptake hydrogenase large subunit (EC 1.12.99.6)	0	0	0	0	0	0	0	0.64	1	1253
metabat.76_5452420_3	metabat.76	Uptake hydrogenase small subunit (EC 1.12.99.6)	0	0	0	0	0	0	1	0	0.95	484
Oxidation
207_sub_2270967_1	207_sub	Cytochrome c oxidase subunit CcoN (EC 1.9.3.1)	0	0	0	0	0	0	0	0	1	164
207_sub_2270967_2	207_sub	Cytochrome c oxidase subunit CcoO (EC 1.9.3.1)	0	0	0	0	0	0	0	0	1	3197
207_sub_6702102_3	207_sub	Cytochrome c oxidase subunit CcoN (EC 1.9.3.1)	0	0.57	0	0.35	1	0.27	0	0	0.14	7456
207_sub_6702102_4	207_sub	Cytochrome c oxidase subunit CcoO (EC 1.9.3.1)	1	0	0	0.91	0	0	0	0	0	6436
207_sub_6702102_6	207_sub	Cytochrome c oxidase subunit CcoP (EC 1.9.3.1)	0	0	0	0	0	0	1	0	0.74	1455
207_sub_8923431_4	207_sub	Cytochrome c oxidase polypeptide III (EC 1.9.3.1)	0	0	0	0	0	0.41	1	0	0	7947
207_sub_8923431_7	207_sub	Cytochrome c oxidase polypeptide I (EC 1.9.3.1)	0	0	0	0	0	1	0.23	0	0	3570
207_sub_8923431_8	207_sub	Cytochrome c oxidase polypeptide II (EC 1.9.3.1)	0	1	0	0	0	0	0	0.31	0	5237
209_sub_118987_3	209_sub	Cytochrome c oxidase subunit CcoN (EC 1.9.3.1) / Cytochrome c oxidase subunit CcoO (EC 1.9.3.1)	0	1	0	0.13	0.27	0.24	0	0	0.75	3704
209_sub_118987_3	209_sub	Cytochrome c oxidase subunit CcoN (EC 1.9.3.1) / Cytochrome c oxidase subunit CcoO (EC 1.9.3.1)	0	1	0	0.13	0.27	0.24	0	0	0.75	3704
209_sub_3046135_2	209_sub	Cytochrome c oxidase polypeptide II (EC 1.9.3.1)	0	0	0	0	1	0	0	0	0	459
209_sub_3046135_6	209_sub	Cytochrome c oxidase polypeptide III (EC 1.9.3.1)	0	0	0	0.35	0	0.33	0	0	1	1259
209_sub_3046135_7	209_sub	Cytochrome c oxidase polypeptide I (EC 1.9.3.1)	0	0.67	0	0.18	0.36	0	0	0	1	1073
209_sub_4069625_1	209_sub	Cytochrome c oxidase subunit CcoP (EC 1.9.3.1)	0	1	0	0	0	0	0	0	0	2477
209_sub_507195_1	209_sub	Cytochrome c oxidase subunit CcoN (EC 1.9.3.1) / Cytochrome c oxidase subunit CcoO (EC 1.9.3.1)	0	0	0	0.36	0	1	0	0	0	1165
209_sub_507195_1	209_sub	Cytochrome c oxidase subunit CcoN (EC 1.9.3.1) / Cytochrome c oxidase subunit CcoO (EC 1.9.3.1)	0	0	0	0.36	0	1	0	0	0	1165
metabat.142_5539823_3	metabat.142	Cytochrome c oxidase subunit CcoN (EC 1.9.3.1)	0.07	0	0	0.23	1	0.54	0.37	0	0	4292
metabat.142_5539823_6	metabat.142	Cytochrome c oxidase subunit CcoP (EC 1.9.3.1)	1	0.11	0	0.16	0	0	0	0	0	3260
metabat.142_8897977_3	metabat.142	Cytochrome c oxidase polypeptide III (EC 1.9.3.1)	0	0	0	0.16	1	0.22	0	0	0	3131
metabat.142_956706_10	metabat.142	Cytochrome c oxidase polypeptide II (EC 1.9.3.1)	0.1	0	0	0.12	0	1	0	0	0	3422
metabat.142_956706_11	metabat.142	Cytochrome c oxidase polypeptide I (EC 1.9.3.1)	0.14	0.11	0	0.11	0	0.08	0.38	0	1	5378
metabat.142_956706_14	metabat.142	Cytochrome c oxidase polypeptide III (EC 1.9.3.1)	1	0	0	0	0	0	0	0	0	477
metabat.154_133780_3	metabat.154	Cytochrome c oxidase subunit CcoN (EC 1.9.3.1)	0	0	0	0	0	0	0.15	1	0.55	229
metabat.154_133780_4	metabat.154	Cytochrome c oxidase subunit CcoO (EC 1.9.3.1)	0	0	0	0	0	0	1	0	0.18	275
metabat.154_133780_4	metabat.154	Cytochrome c oxidase subunit CcoO (EC 1.9.3.1)	0	0	0	0	0	0	1	0	0.18	275
metabat.154_8391588_3	metabat.154	putative Cytochrome bd2, subunit I	0	0	0	0	0	0	0.29	0.99	1	155
metabat.154_876985_11	metabat.154	Cytochrome d ubiquinol oxidase subunit II (EC 1.10.3.-)	0	0	0	0	0	0	0.56	0.07	1	368
metabat.154_876985_12	metabat.154	Cytochrome d ubiquinol oxidase subunit I (EC 1.10.3.-)	0	0	0	0	0	0	0.12	1	0.45	502
metabat.438_1364_length_794_cov_0.782734_2	metabat.438	Cytochrome c oxidase subunit CcoP (EC 1.9.3.1)	0	0	0	0	0	0	0	0	1	466
metabat.438_440_length_1450_cov_1.462620_2	metabat.438	Cytochrome c oxidase subunit CcoN (EC 1.9.3.1)	0	0	0	0	0.11	0	0	1	0.69	2164
metabat.438_440_length_1450_cov_1.462620_3	metabat.438	Cytochrome c oxidase subunit CcoN (EC 1.9.3.1)	0	0.99	0	1	0	0	0	0	0	5072
metabat.76_12548926_4	metabat.76	Cytochrome c oxidase polypeptide III (EC 1.9.3.1)	0	0	0	0	0	0	1	0	0	1567
metabat.76_3055733_1	metabat.76	Cytochrome c oxidase subunit CcoN (EC 1.9.3.1)	1	0	0	0	0	0	0	0	0.44	3724
Nitrate reduction
207_sub_3288343_4	207_sub	Nitric-oxide reductase subunit B (EC 1.7.99.7)	0	0	0	0	0	0	0	0	0	518
metabat.142_1007812_3	metabat.142	Copper-containing nitrite reductase (EC 1.7.2.1)	0	1	0	0	0	0	0	0	0	637
metabat.142_1007812_3	metabat.142	Copper-containing nitrite reductase (EC 1.7.2.1)	0	1	0	0	0	0	0	0	0	637
metabat.438_1553_length_711_cov_1.101307_1	metabat.438	Respiratory nitrate reductase alpha chain (EC 1.7.99.4)	0	0	0	0	0	1	0	0	0.85	1572
metabat.438_2416_length_461_cov_1.516575_1	metabat.438	Respiratory nitrate reductase alpha chain (EC 1.7.99.4)	0	0	0	0	0	0	0	0	1	643
metabat.438_3243_length_299_cov_1.265000_1	metabat.438	Respiratory nitrate reductase alpha chain (EC 1.7.99.4)	0	0	0	1	0	0	0	0	0	8625
metabat.76_4899955_11	metabat.76	Respiratory nitrate reductase gamma chain (EC 1.7.99.4)	0	1	0	0	0	0	0.24	0	0	2103
metabat.76_4899955_12	metabat.76	Respiratory nitrate reductase delta chain (EC 1.7.99.4)	0	0	0	0	0	0	0	0	1	458
Sulfate reduction
207_sub_4846526_1	207_sub	Dissimilatory sulfite reductase, beta subunit (EC 1.8.99.3)	1	0	0	0.91	0	0	0.75	0.15	0	10021
207_sub_4846526_6	207_sub	Sulfite reduction-associated complex DsrMKJOP protein DsrM (= HmeC)	0	0	0	0.52	1	0	0	0.17	0	4752
207_sub_4846526_7	207_sub	Sulfite reduction-associated complex DsrMKJOP protein DsrK (=HmeD)	0	0	0	0	0	0	1	0.71	0.14	1138
207_sub_5664681_2	207_sub	Sulfate permease	0	0	0	0	0	0	1	0.13	0.1	3105
207_sub_8465567_2	207_sub	Sulfate permease	0	0	0	0	0	0	0	1	0	695
209_sub_5110504_3	209_sub	Sulfate permease	0	0	0	0	1	0	0	0	0	161
209_sub_8617593_3	209_sub	Sulfate permease	0	0	0	1	0.51	0	0	0	0	396
metabat.142_1658289_4	metabat.142	Sulfate permease, Trk-type	0	0.17	0.06	0	1	0	0	0	0	3948
metabat.142_8193336_19	metabat.142	Sulfate permease, Trk-type	0.21	0	0	0.24	0	1	0	0	0	1080
metabat.142_901514_4	metabat.142	Sulfate permease	0	0	0	1	0	0	0	0	0	1523
metabat.154_11770851_11	metabat.154	Sulfite reduction-associated complex DsrMKJOP protein DsrP (= HmeB)	0	0	0	0	0	0	0.46	0.26	1	293
metabat.154_1247946_5	metabat.154	Dissimilatory sulfite reductase (desulfoviridin), alpha and beta subunits	0	0	0	0	0	0	0.19	0.5	1	615
metabat.154_1737013_8	metabat.154	Dissimilatory sulfite reductase, gamma subunit (EC 1.8.99.3)	0	0	0	0	0	0	0.5	1	0.87	593
metabat.154_1765918_10	metabat.154	Sulfite reduction-associated complex DsrMKJOP protein DsrP (= HmeB)	0	0	0	0	0	0	1	0.33	0.95	316
metabat.154_4179181_8	metabat.154	Sulfite reduction-associated complex DsrMKJOP protein DsrK (=HmeD)	0	0	0	0	0	0	0.2	1	0.17	346
metabat.154_4245892_10	metabat.154	Sulfate permease	0	0	0	0	0	0	0	1	0.35	131
metabat.154_4457447_3	metabat.154	Sulfate permease	0	0	0	0	0	0	0.1	0.14	1	103
metabat.154_56890_2	metabat.154	Sulfate permease, Trk-type	0	0	0	0	0	0	0.32	1	0.58	495
metabat.154_6128619_10	metabat.154	Sulfite reduction-associated complex DsrMKJOP protein DsrM (= HmeC)	0	0	0	0	0	0	1	0.5	0.87	176
metabat.154_6128619_6	metabat.154	Sulfite reduction-associated complex DsrMKJOP protein DsrP (= HmeB)	0	0	0	0	0	1	0	0.04	0.07	2037
metabat.154_6128619_7	metabat.154	Sulfite reduction-associated complex DsrMKJOP iron-sulfur protein DsrO (=HmeA)	0	0	0	0	0	0	0	0	1	157
metabat.154_6128619_9	metabat.154	Sulfite reduction-associated complex DsrMKJOP protein DsrK (=HmeD)	1	0	0	0.19	0	0	0.13	0.04	0.06	4428
metabat.154_7462671_1	metabat.154	Dissimilatory sulfite reductase, beta subunit (EC 1.8.99.3)	0	0	0	0.07	0.29	1	0.01	0	0.01	19782
metabat.154_7462671_2	metabat.154	Dissimilatory sulfite reductase, alpha subunit (EC 1.8.99.3)	1	0	0	0	0	0	0.08	0.04	0.04	5487
metabat.438_195_length_1918_cov_1.871358_3	metabat.438	Sulfate permease, Trk-type	0	0	0	0	0	0	0	0	1	558
metabat.76_10247879_5	metabat.76	Sulfate permease	0	0	0	0	0	0	1	0	0	377
metabat.76_10247879_5	metabat.76	Sulfate permease	0	0	0	0	0	0	1	0	0	377
metabat.76_460688_4	metabat.76	Sulfate permease	1	0.5	0	0	0	0	0.47	0	0.33	1621
metabat.76_5118823_3	metabat.76	Sulfite reduction-associated complex DsrMKJOP protein DsrP (= HmeB)	1	0	0	0.45	0	0	0	0	0.66	1142
Motility
207_sub_175038_2	207_sub	Flagellar motor rotation protein MotB	0	0	0	0	0	0	1	0	0	495
207_sub_175038_3	207_sub	Flagellar motor rotation protein MotA	0	0.41	0	1	0.96	0.38	0	0	0	8961
207_sub_6836018_3	207_sub	Flagellar motor rotation protein MotB	0	0	0	0	0	0	1	0	0	7373
metabat.142_2655247_19	metabat.142	Flagellar hook-length control protein FliK	0	1	0	0	0	0	0	0	0	580
metabat.142_2655247_19	metabat.142	Flagellar hook-length control protein FliK	0	1	0	0	0	0	0	0	0	580
metabat.154_10406469_4	metabat.154	Flagellar motor switch protein FliN	0	0	0	0	0	0	1	0.24	0.75	191
metabat.154_10406469_4	metabat.154	Flagellar motor switch protein FliN	0	0	0	0	0	0	1	0.24	0.75	191
metabat.154_11330021_1	metabat.154	Flagellar basal-body rod protein FlgG	0	0	0	0	0	0	0	0	1	75
metabat.154_11330021_5	metabat.154	RNA polymerase sigma factor for flagellar operon	0	0	0	0	0	0	0	1	0.61	538
metabat.154_11330021_6	metabat.154	Flagellar synthesis regulator FleN	0	0	0	0	0	0	0.15	0.4	1	174
metabat.154_12286745_2	metabat.154	Flagellar biosynthesis protein FliQ	0	0	0	0	0	0	0	0	1	58
metabat.154_12286745_3	metabat.154	Flagellar biosynthesis protein FliR	0	0	0	0	0	0	0	1	0.72	443
metabat.154_12286745_4	metabat.154	Flagellar biosynthesis protein FlhB	0	0	0	0	0	0	0.48	0.47	1	373
metabat.154_12702558_1	metabat.154	Flagellar P-ring protein FlgI	0	0	0	0	0	0	0.56	1	0.62	185
metabat.154_12702558_8	metabat.154	Flagellar motor rotation protein MotB	0	0	0	0	0	0	0.1	1	0.05	921
metabat.154_12702558_9	metabat.154	Flagellar motor rotation protein MotA	0	0	0	0	0	0	0.76	0.34	1	118
metabat.154_1309159_8	metabat.154	Flagellar synthesis regulator FleN	0	0	0	1	0	0	0.25	0.18	0.33	1503
metabat.154_2207922_4	metabat.154	Flagellar synthesis regulator FleN	0	0	0	0	0	0	1	0.45	0.04	1037
metabat.154_5144572_22	metabat.154	Flagellar regulatory protein FleQ	0	0	0	0	0	0	1	0.21	0.38	493
metabat.154_5355515_2	metabat.154	Flagellum-specific ATP synthase FliI	0	0	0	0	0	0	0	0.81	1	59
metabat.154_5355515_3	metabat.154	Flagellar motor switch protein FliG	0	0	0	0	0	0	0	1	0.38	644
metabat.154_5355515_4	metabat.154	Flagellar M-ring protein FliF	0	0	0	0	0	0	0.85	0.65	1	121
metabat.154_5355515_5	metabat.154	Flagellar basal-body rod protein FlgC	0	0	0	0	0	0	0	1	0.15	713
metabat.154_5397340_1	metabat.154	Flagellar hook protein FlgE	0	0	0	0	0	0	0	0.37	1	1196
metabat.154_5397340_2	metabat.154	Flagellar motor rotation protein MotA	0	0	0	0	0	0	0.28	1	0.59	326
metabat.154_5397340_3	metabat.154	Flagellar motor rotation protein MotB	0	0	0	0	0	0	1	0	0.82	66
metabat.154_5397340_4	metabat.154	Flagellar motor rotation protein MotB	0	0	0	0	0	0	0	0.81	1	160
metabat.154_5397340_7	metabat.154	Flagellar motor switch protein FliN	0	0	0	0	0	0	0	0	1	38
metabat.154_5397340_9	metabat.154	Flagellar biosynthesis protein FliP	0	0	0	0	0	0	0	1	0	40
metabat.154_6572006_12	metabat.154	Flagellum-specific ATP synthase FliI	0	0	0	0	0	0	0	1	0.28	330
metabat.154_6572006_5	metabat.154	Flagellar biosynthesis protein FlhA	0	0	0	0	0	0	0.54	0.72	1	105
metabat.154_6572006_6	metabat.154	Flagellar biosynthesis protein FlhB	0	0	0	0	0	0	0.38	0.76	1	108
metabat.154_973208_2	metabat.154	Flagellar hook-basal body complex protein FliE	0	0	0	0	0	0	0	1	0.45	1142
metabat.154_973208_3	metabat.154	Flagellar basal-body rod protein FlgB	0	0	0	0	0	0	0.16	0.64	1	355
metabat.154_987139_3	metabat.154	Flagellar biosynthesis protein FlhA	0	0	0	1	0	0	0.05	0.05	0.05	2748
metabat.438_1048_length_946_cov_1.323495_1	metabat.438	Flagellar motor rotation protein MotB	0	0	0	1	0	0	0	0	0	1122
metabat.438_1048_length_946_cov_1.323495_2	metabat.438	Flagellar motor rotation protein MotA	0	0	0	0	0	0	0	1	0	2646
metabat.438_2364_length_471_cov_0.838710_1	metabat.438	Flagellum-specific ATP synthase FliI	0	0	0	0	0	0	0	0	1	630
metabat.438_2693_length_392_cov_2.576792_1	metabat.438	Flagellar regulatory protein FleQ	0	0	0	0	0	0	0	0	1	757
metabat.438_302_length_1676_cov_1.285986_2	metabat.438	Flagellar biosynthesis protein FlhB	0	0	0	0	0	0	0	0	1	427
metabat.438_432_length_1464_cov_1.363370_2	metabat.438	Flagellar motor switch protein FliG	0	0	0	0	0	0	1	0	0	380
metabat.438_855_length_1060_cov_1.092612_1	metabat.438	Flagellar M-ring protein FliF	0	0	0	1	0	0	0	0	0	483
metabat.76_10166892_8	metabat.76	Flagellar regulatory protein FleQ	0	0	0	0	0	1	0	0	0.48	2833
metabat.76_12517182_2	metabat.76	Flagellar M-ring protein FliF	0	0	1	0.44	0	0	0	0	0	5349
metabat.76_7912966_3	metabat.76	Flagellar biosynthesis protein FliP	1	0	0	0	0	0	0	0.33	0	5825
metabat.76_7912966_5	metabat.76	Flagellar biosynthesis protein FliR	0	0	0	0	0.19	0	0	1	0	18580
metabat.76_7912966_6	metabat.76	Flagellar biosynthesis protein FlhB	0	0	0	1	0	0	0	0	0.49	580
metabat.76_7912966_7	metabat.76	Flagellar biosynthesis protein FlhA	0	0	0	0	0	1	0.93	0	0	1908
metabat.142_4940366_7	metabat.142	gliding motility protein GldF	1	0	0	0.58	0	0	0	0	0	1111
metabat.154_11650320_14	metabat.154	gliding motility protein MglA	0	0	0	0	0	0	0	0	1	85
metabat.154_2207922_1	metabat.154	gliding motility protein MglA	0	0	0	0	0	0	0	0	1	103
metabat.154_2207922_2	metabat.154	gliding motility protein MglA	0	0	0	0	0	0	0.21	1	0.39	543
metabat.154_3703911_10	metabat.154	Adventurous gliding motility protein S	0	0	0	0	0	0	1	0	0.66	48
metabat.154_5745029_12	metabat.154	gliding motility protein MglA	0	0	0	0	0	1	0.03	0.03	0.03	11515
metabat.154_5974649_1	metabat.154	gliding motility protein MglA	0	0	0	0	0	0	0	0	1	60
metabat.154_6835525_1	metabat.154	gliding motility protein MglA	0	0	0	0	0	0	0	0	1	38
metabat.154_6923296_3	metabat.154	gliding motility protein GldG	0	0	0	0	0	0	0.13	1	0.34	1152
metabat.154_6923296_4	metabat.154	gliding motility protein GldF	0	0	0	0	0	0	0.44	1	0.23	757
metabat.438_157_length_2048_cov_1.347358_1	metabat.438	gliding motility protein GldG	0	0	0	0	0	1	0	0	0	1441
Sugar transport
metabat.142_10566350_1	metabat.142	Predicted maltose transporter MalT	0	0.257645	0	1	0	0	0	0	0	2319
metabat.142_5946696_1	metabat.142	Predicted maltose transporter MalT	0	0.644113	0	1	0.710623	0	0	0	0	1039.51
metabat.154_31170_1	metabat.154	Fructose ABC transporter, substrate-binding component FrcB	0	0	0	1	0	0	0.0168226	0.0447647	0.160973	1663.65
metabat.154_4222219_2	metabat.154	Fructose ABC transporter, ATP-binding component FrcA	0	0	0	0	0	0	0.330618	0.366571	1	532.569
metabat.154_4222219_3	metabat.154	Fructose ABC transporter, permease component FrcC	0	0	0	0	0	0	0.55103	0	1	81.5353
metabat.154_4222219_4	metabat.154	Fructose ABC transporter, substrate-binding component FrcB	0	0	0	0	0	0	0.108238	0.28802	1	519.604
metabat.154_6541636_5	metabat.154	Xylose ABC transporter, periplasmic xylose-binding protein XylF	0	0	0	0	0	0	0.1879	1	0.650997	245.425
metabat.76_12772205_3	metabat.76	Maltose/maltodextrin ABC transporter, permease protein MalG	1	0	0	0	0	0	0	0	0	6955.97
metabat.76_2260426_1	metabat.76	Maltose/maltodextrin ABC transporter, substrate binding periplasmic protein MalE	0	0	0	1	0	0	0	0	0	513.581
Glycoside hydrolase activity - sucrose phosphorylase
207_sub_11311879_1	207_sub	GH13_18	0	0	0	0	0	0	0	1	0	3046.82
207_sub_4998095_1	207_sub	GH13_4 | GH13_16 | GH13_36 | GH13 | GH13_17 | GH13_29 | GH13_31 | GH13_18 | GH13_40 | GH13_30 | GH13_35 | GH13_23	0	0	0	1	0	0	0	0	0	2323.67
207_sub_9087071_5	207_sub	GH13_9 | GH13_8 | GH13 | GH13_10 | CBM48 | GH13_36	0	0	0	0	0	0	0	1	0	281.776
209_sub_8142289_2	209_sub	GH13	0	0	1	0	0	0	0	0	0.0459881	9009.27
metabat.142_10566350_2	metabat.142	GH13 | GH13_36 | GH13_1 | GH13_20 | GH13_38 | GH13_2 | GH13_10 | GH13_3 | GH13_16 | GH13_37 | GH13_19 | GH13_11 | GH13_17 | GH13_31 | GH13_29 | GH13_40 | GH13_23 | GH13_30	0	1	0.641661	0.258754	0	0	0	0	0	1406.59
metabat.142_10566350_4	metabat.142	GH13_11 | GH13 | GH13_13 | GH13_10 | CBM48	0.368285	0.545733	0	0	0	0.587881	1	0	0	543.183
metabat.142_5946696_3	metabat.142	GH13 | GH13_36 | GH13_2 | GH13_1 | GH13_20 | GH13_16 | GH13_19 | GH13_31 | GH13_17 | GH13_29 | GH13_40 | GH13_23 | GH13_37 | GH13_30 | GH13_21 | GH13_7 | GH13_4 | GH13_35 | GH13_6 | GH13_5	0	1	0	0	0	0	0	0	0	654.459
metabat.142_8193336_17	metabat.142	GH13_18	0.0756296	0.0140087	0	0	0	0	0	1	0	12455.9
metabat.154_10164781_5	metabat.154	GH13_18 | GH13_4	0	0	0	0	1	0	0	0.0520043	0.0335322	2081.81
metabat.154_2173240_1	metabat.154	GH13_8 | GH13_9 | GH13 | GH13_10	0	0	0	0	0	0	0.0739186	0.196697	1	238.441
metabat.154_2173240_5	metabat.154	COG0366	0	0	0	0	0	0	0.595309	0.28802	1	203.044
metabat.154_5868376_1	metabat.154	GH13_18	0	0	0	0	0	0	0	1	0.495997	40.7182
metabat.154_6227776_8	metabat.154	GH13_18 | GH13_4 | GH13_16 | GH13_36 | GH13_17 | GH13_30 | GH13 | GH13_23 | GH13_29 | GH13_31	0	0	0	0	0	0	0	1	0.198399	151.172
metabat.154_842530_1	metabat.154	GH13_5 | GH13_7	0	0	0	0	0	0	0.250534	1	0.413331	305.386
metabat.438_1166_length_879_cov_1.583333_1	metabat.438	GH13_18	0	0	0	0	0	0	0	0	1	1009
metabat.438_119_length_2246_cov_1.102469_2	metabat.438	GH13_18 | GH13 | GH13_16 | GH13_36 | GH13_4	0	0	0	1	0	0	0.71291	0	0.864562	674.495
metabat.438_3338_length_287_cov_0.829787_1	metabat.438	GH13_9	0	0	1	0	0	0	0.0821702	0	0	15598.3
metabat.438_833_length_1077_cov_1.219836_2	metabat.438	GH13_18 | GH13_4 | GH13_16 | GH13_36 | GH13 | GH13_17 | GH13_30 | GH13_29 | GH13_23 | GH13_31 | GH13_40	0	0	0	1	0	0	0.71291	0	0	645.503
metabat.76_11930304_7	metabat.76	GH13_9 | GH13_8 | GH13 | CBM48 | GH13_10 | GH13_36	0	0.82099	0	1	0	0	0	0.274567	0	2340.76
metabat.76_12156978_2	metabat.76	GH13 | GH13_38	0	0	1	0	0	0.300283	0	0	0.07201	3010.57
metabat.76_12291208_8	metabat.76	GH13_10 | GH13 | GH13_9 | GH13_11 | GH13_36 | GH13_37 | GH13_8 | GH13_20	1	0	0	0	0	0	0	0	0	1566.03
metabat.76_12772466_3	metabat.76	GH13_2 | GH13 | GH13_1 | GH13_36 | GH13_19 | GH13_20 | GH13_31 | GH13_16 | CBM26 | GH13_23 | GH13_37 | GH13_40 | GH13_29 | GH13_27 | GH13_17 | GH13_10	0	0	0	0	0	0	0	0	1	887.335
metabat.76_1489719_3	metabat.76	GH13_22 | GH13 | GH13_1 | GH13_2 | GH13_20 | GH13_36 | GH13_19	0	1	0.257561	0	0	0	0	0	0	3199.82
metabat.76_8331120_3	metabat.76	GH13_13 | GH13_11 | GH13_14 | GH13 | GH13_10 | GH13_37 | GH13_32	0	0	0	0	0	0	0	0	1	451.889
metabat.76_9873251_2	metabat.76	GH13_4 | GH13_16 | GH13_36 | GH13 | GH13_17 | GH13_31 | GH13_29 | GH13_40 | GH13_18 | GH13_30 | GH13_23 | GH13_35 | GH13_2 | GH13_20	0	0	0	1	0	0	0	0	0	1680.07
Glycoside hydrolase activity - other sugars
207_sub_2050797_6	207_sub	GH23	1	0	0	0	0	0	0	0	0	10138.2
207_sub_2771192_15	207_sub	GH3	0	0	0	0	0	0	0	1	0.777631	584.772
207_sub_8223348_4	207_sub	GH109	0	0	0	0	0	0	1	0	0	460.156
207_sub_9087071_2	207_sub	GH77	0	0	0	0	0	0	0	0	1	2080.95
207_sub_9087071_3	207_sub	GH57	0	0	0	0	0	0	0	0	1	837.365
207_sub_9923130_2	207_sub	GH23	0	0	0	0	0	0	0	0	1	174.477
209_sub_10274128_1	209_sub	GH33 | GH93 | GH74	0	0	0	0	1	0	0	0	0	636.312
209_sub_1037849_1	209_sub	GH32 | CBM38	0	0	0	0.420318	0.0952329	0.348127	0	1	0.266581	2566.55
209_sub_1037849_1	209_sub	GH32 | CBM38	0	0	0	0.420318	0.0952329	0.348127	0	1	0.266581	2566.55
209_sub_11325457_2	209_sub	GH33	0	0	0	1	0	0	0	0	0	319.6
209_sub_11351042_2	209_sub	GH119 | GH57	1	0	0	0.10326	0.210564	0	0	0	0	3135.12
209_sub_11573821_3	209_sub	GH57	0	0	0	0	0	0.326474	0	0	1	2610.1
209_sub_11719181_3	209_sub	GH109	0	1	0	0	0.0533684	0	0	0	0	10238
209_sub_11901642_1	209_sub	GH2	0	0	0	1	0	0	0	0	0	1354
209_sub_12656018_2	209_sub	GH31	0	1	0	0	0.266842	0	0	0	0	583.366
209_sub_12867542_1	209_sub	GH109	0	0	0	1	0	0	0	0	0	6096.25
209_sub_1711809_2	209_sub	GH109	0	0	0	1	0	0	0	0	0	2009.06
209_sub_17340_1	209_sub	GH57	0	0	0	1	0	0	0	0	0	688.668
209_sub_1858057_1	209_sub	GH5	0	0	0	0	0	0	0.144682	1	0	12300.8
209_sub_2860976_2	209_sub	GH109	0	0	0	0	1	0	0	0	0	3093.38
209_sub_3067927_2	209_sub	GH109	0	0	0	1	0	0	0	0	0	281.665
209_sub_315705_2	209_sub	GH50	0	0	0	0	0.357239	0	0	0	1	832.968
209_sub_3176498_1	209_sub	GH149	0	1	0	0.130859	0.0667104	0	0	0	0	2189.81
209_sub_400977_1	209_sub	GH50	0	0	0	1	0	0	0	0	0	263.856
209_sub_4453154_2	209_sub	GH32 | CBM38	0	0	0	0.490398	1	0	0	0	0	691.786
209_sub_4453154_2	209_sub	GH32 | CBM38	0	0	0	0.490398	1	0	0	0	0	691.786
209_sub_4599540_3	209_sub	GH140	0	0	0	1	0	0.931777	0	0	0	446.027
209_sub_4851895_2	209_sub	GH10	1	0	0	0	0	0	0	0	0	3161.91
209_sub_5428131_2	209_sub	GH109	0	0	0	0.134152	0	1	0	0	0.382879	3092.99
209_sub_6027967_1	209_sub	GH32	0	0	0	0.326932	1	0	0	0	0.933083	851.629
209_sub_6473255_1	209_sub	GH109	0	0.713778	0	0	0	0	0	1	0	3694.91
209_sub_6563782_1	209_sub	GH77	0	0	0	0	0	1	0	0	0	468.23
209_sub_6681038_3	209_sub	GH33	0	1	0	0	0	0	0	0	0	2086.08
209_sub_8043450_1	209_sub	GH138	0	0	0	1	0	0	0	0	0	1609.16
209_sub_9434440_2	209_sub	GH141	0	0	0	1	0	0	0	0	0	180.181
209_sub_9822095_1	209_sub	GH33	0	0	0.724825	0.350378	0	0	0	0	1	746.281
metabat.142_10566350_3	metabat.142	GH77	0.626462	0	0	0.720607	0	1	0	0	0	427.696
metabat.142_136768_5	metabat.142	GH23	0	0	1	0	0	0	0	0	0	626.573
metabat.142_1866012_34	metabat.142	GH23	0	1	0	0	0	0	0	0	0	198.902
metabat.142_2269667_1	metabat.142	GH43_11 | GH43_12 | GH43_14 | GH43_13 | GH43 | GH43_9 | GH43_10 | GH43_8 | GH43_3 | GH43_31 | GH43_4 | GH43_30 | GH43_5 | GH43_33	1	0	0	0	0	0	0	0	0	831.208
metabat.142_2302819_1	metabat.142	GH30_1 | GH30 | GH30_2 | GH30_3 | GH30_7 | GH30_6 | GH30_8	0	0	0	0	0	0	0	0	1	3964.84
metabat.142_2359352_15	metabat.142	GH23	0	1	0	0	0	0	0	0	0	195.484
metabat.142_2550262_12	metabat.142	GH23	0	0	0	0.244584	0	0	0	0	1	1380.58
metabat.142_2728247_14	metabat.142	GH26	0	0.0644113	0.247981	1	0	0	0	0	0	4322.64
metabat.142_3080656_6	metabat.142	GH109	1	0	0.0731406	0.26545	0	0	0	0	0	3976.71
metabat.142_3307472_16	metabat.142	GH149	1	0	0.950828	0.985956	0	0.912152	0	0	0	847.887
metabat.142_3589797_18	metabat.142	GH3	0	1	0	0	0	0	0	0	0	360.875
metabat.142_3857576_3	metabat.142	GH23	0	0	0.198553	0.480405	0	1	0	0	0	1436.28
metabat.142_4509683_4	metabat.142	GH74	0	0.454778	0.233451	0	0	0	1	0	0	1035.71
metabat.142_5771044_1	metabat.142	GH16	0.449896	1	0.641661	0.258754	0	0	0	0	0	2009.41
metabat.142_5771044_2	metabat.142	GH3	0.434676	0	0.413302	1	0	0.693859	0	0	0	518.81
metabat.142_5946696_2	metabat.142	GH97	1	0	0	0	0	0	0	0	0	1006.06
metabat.142_6196206_8	metabat.142	GH2	0.434676	0.644113	0	1	0	0.693859	0	0	0	301.955
metabat.142_8328889_12	metabat.142	GH74	0	0.584421	1	0	0.644767	0	0	0	0	502.056
metabat.142_8410815_3	metabat.142	GH74	0.0894945	0	0	0	0	1	0	0	0	1409.04
metabat.154_104143_4	metabat.154	GH114 | GH26	0	0	0	0	0	0	1	0.886996	0.659922	135.517
metabat.154_1262992_1	metabat.154	GH119	0	0	0	0	0	0	0.465277	1	0.519616	449.122
metabat.154_1262992_1	metabat.154	GH119	0	0	0	0	0	0	0.465277	1	0.519616	449.122
metabat.154_189039_4	metabat.154	GH23	0	0	0	0	0	0	0	0.636676	1	747.392
metabat.154_2173240_5	metabat.154	GH133 | GH13_38 | GH13 | GH13_25	0	0	0	0	0	0	0.595309	0.28802	1	203.044
metabat.154_2398560_2	metabat.154	GH65	0	0	0	0	0	0	0.28989	0.42076	1	246.603
metabat.154_3732643_6	metabat.154	GH102	0	0	0	0	0	0	1	0.798296	0.791906	97.2954
metabat.154_4115087_3	metabat.154	GH74	0	0	0	0	0	0	1	0.159204	0.0930659	2737.93
metabat.154_4245892_1	metabat.154	GH39	0	0	0	0	0	0	0.0221059	1	0.131293	681.151
metabat.154_4785242_20	metabat.154	GH121	0	0	0	0	0	0	0.0374156	0.896062	1	775.635
metabat.154_5311750_9	metabat.154	GH23	0	0	0	0	0	0	0	1	0.247999	139.844
metabat.154_7931759_2	metabat.154	GH33	0	0	0	0	0	0	0.0644229	1	0.304684	568.283
metabat.154_8113600_5	metabat.154	GH23	0	0	0	0	0	0	1	0.166312	0.618676	427.967
metabat.154_8335987_15	metabat.154	GH3	0	0	0	0	0	0	0	0	1	230.956
metabat.154_8954922_10	metabat.154	GH23	0	0	0	0	0	0	0.131768	0.876582	1	134.06
metabat.154_9016719_3	metabat.154	GH103	1	0	0	0	0	0	0.00978968	0.00868341	0.00969064	8168.96
metabat.438_1103_length_911_cov_1.198276_1	metabat.438	GH17	0	0	0	0	1	0	0	0	0	2112.33
metabat.438_1238_length_846_cov_1.085676_1	metabat.438	GH74	0	0	0	1	0	0	0	0	0	1212.81
metabat.438_1971_length_570_cov_1.420382_1	metabat.438	GH74	0	0	0	0	0	0	0	0	1	1039.9
metabat.438_248_length_1787_cov_1.293839_1	metabat.438	GH153 | CE4	0	0	0	0	0	0	0	1	0	719.283
metabat.438_3374_length_281_cov_1.412088_1	metabat.438	GH3	0	0	0	1	0	0	0	0	0	5509.99
metabat.438_362_length_1573_cov_1.218453_1	metabat.438	GH3	0	1	0	0	0	0	0	0	0	969.361
metabat.438_516_length_1375_cov_1.778213_3	metabat.438	GH103	0	0	0	0	0	0	0	0	1	2218.29
metabat.438_523_length_1368_cov_1.706068_2	metabat.438	GH23	0	0	0	1	0	0	0	0	0	406.523
metabat.438_530_length_1361_cov_1.249604_1	metabat.438	GH23	0	0	0	1	0	0	0	0	0	375.989
metabat.76_1115459_4	metabat.76	GH23	0	0	0	1	0	0	0	0	0	448.553
metabat.76_11803498_2	metabat.76	GH23	0	0	1	0.295571	0	0	0	0	0	4068.11
metabat.76_12501967_7	metabat.76	GH23	0	0	0	0	0	1	0	0	0	33724.4
metabat.76_3629997_3	metabat.76	GH100	0	0	0	0.513073	0	0	0	0	1	1846.54
metabat.76_7945581_8	metabat.76	GH57	0	0	1	0	0	0	0	0	0	1304.46
metabat.76_7945581_9	metabat.76	GH77	0	0	0	0	0	0	0	0	1	3004.64
metabat.76_8116024_2	metabat.76	GH23	0	0	0	0	0	0	0	0	1	690.962
metabat.76_8348551_4	metabat.76	GH57	0	0	1	0	0	0	0	0	0	4216.88
Phenolic degredation by Benzoyl-CoA pathway
metabat.154_3947760_2	metabat.154	benzoate degradation ring-cleavage hydrolase	0	0	0	0	0	0	0	1	0.354284	273.314
metabat.154_5745441_5	metabat.154	Benzoate transport- inner-membrane translocator precursor	0	0	0	0	0	0	0	0	1	15.724
metabat.154_6668241_1	metabat.154	Benzoyl-CoA reductase subunit BadE (EC 1.3.99.15) obsolete, 1.3.7.8	0	0	0	0	0	0	0.313517	0	1	185.283
metabat.154_31170_22	metabat.154	Benzoyl-CoA reductase subunit BadG (EC 1.3.99.15) obsolete, 1.3.7.8	0	0	0	0	0	0	0	0	1	166.025
metabat.76_900624_1	metabat.76	Benzoate transport protein	0	0	0	0	0	1	0	0	0	2605.31
metabat.76_10439995_16	metabat.76	Benzoate-CoA ligase (EC 6.2.1.25)	0	0	0	0	0	1	0	0	0	205.223
metabat.76_10439995_15	metabat.76	Benzoyl-CoA oxygenase component B	0	0.873768	1	0.319168	0.363106	0.793809	0	0	0	286.307
metabat.76_10439995_14	metabat.76	Benzoyl-CoA-dihydrodiol lyase (EC 4.1.2.44)	0	0	0	1	0	0.177652	0	0	0	537.707
Phenolic degredation by beta-ketoadipate
metabat.142_228460_3	metabat.142	Benzoate 1-2-dioxygenase (EC 1.14.12.10)	1	0	0	0	0	0	0	0	0	679.501
metabat.76_3786114_6	metabat.76	Benzoate 1-2-dioxygenase alpha subunit (EC 1.14.12.10)	0	0	0	1	0	0	0.0441688	0	0.0664069	1763.74
Phenolic degredation by beta-ketoadipate - meta-cleavage
metabat.438_1119_length_905_cov_1.444169_2	metabat.438	Protocatechuate 4-5-dioxygenase beta chain (EC 1.13.11.8)	0	0	0	1	0	0	0	0	0	815.643
metabat.438_1196_length_868_cov_1.093628_1	metabat.438	Protocatechuate 4-5-dioxygenase beta chain (EC 1.13.11.8)	0	0	0	0	0	0	0	1	0	7408.78
metabat.438_776_length_1119_cov_1.228431_1	metabat.438	Protocatechuate 4-5-dioxygenase beta chain (EC 1.13.11.8)	0	0	0	1	0	0	0.475273	0	0.7685	1819.21
Phenolic degredation by beta-ketoadipate - ortho-cleavage
209.sub_12617143_4	209.sub	Protocatechuate 3-4-dioxygenase beta chain (EC 1.13.11.3)	0	0	0	0	1	0	0	0	0	544.375
metabat.142_3080656_22	metabat.142	3-oxoadipate CoA-transferase subunit B (EC 2.8.3.6)	0	0	0	1	0	0	0	0	0.681429	2180.43
metabat.142_3080656_23	metabat.142	3-oxoadipate CoA-transferase subunit A (EC 2.8.3.6)	0	0	0	1	0	0	0	0	0	671.531
metabat.154_3005014_2	metabat.154	3-carboxy-cis-cis-muconate cycloisomerase (EC 5.5.1.2)	0	0	0	0	0	0	0.099366	0.727132	1	357.158
metabat.154_3222405_4	metabat.154	Beta-ketoadipate enol-lactone hydrolase (EC 3.1.1.24)	0	0	0	0	0	0	1	0.570212	0.0942745	409.316
metabat.154_3222405_5	metabat.154	4-carboxymuconolactone decarboxylase (EC 4.1.1.44)	0	0	0	0	0	0	0	1	0.0413331	498.987
metabat.154_3222405_6	metabat.154	Protocatechuate 3-4-dioxygenase beta chain (EC 1.13.11.3)	0	0	0	0	0	0	0	1	0.513712	631.571
metabat.154_3222405_7	metabat.154	Protocatechuate 3-4-dioxygenase alpha chain (EC 1.13.11.3)	0	0	0	0	0	0	1	0	0.494941	163.079
metabat.154_6458511_6	metabat.154	4-carboxymuconolactone decarboxylase (EC 4.1.1.44)	0	0	0	0	0	0	0	0	1	195.364
metabat.438_1367_length_793_cov_1.168588_2	metabat.438	4-carboxymuconolactone decarboxylase (EC 4.1.1.44)	0	0	1	0	0	0	0	0	0	17214.7
metabat.438_283_length_1712_cov_1.516429_2	metabat.438	Beta-ketoadipate enol-lactone hydrolase (EC 3.1.1.24)	0	1	0	0	0	0	0	0	0	2889.69
metabat.76_10020901_2	metabat.76	Beta-ketoadipate enol-lactone hydrolase (EC 3.1.1.24)	0.697996	0	0	0	1	0	0	0	0	551.013
metabat.76_7894484_4	metabat.76	Muconate cycloisomerase (EC 5.5.1.1)	1	0	0	0	0	0	0	0	0	537.247
metabat.76_8431283_3	metabat.76	4-carboxymuconolactone decarboxylase (EC 4.1.1.44)	0	0	0	0	0	0	1	0	0	3731.14
Phenolic degradetion of chlorinated benzoate
metabat.76_7185375_9	metabat.76	Ortho-halobenzoate 1-2-dioxygenase alpha-ISP protein OhbB	0	0	0	0	0	1	0	0	0	525.954
metabat.76_11508496_2	metabat.76	Ortho-halobenzoate 1-2-dioxygenase beta-ISP protein OhbA	0	0	0	1	0	0	0	0	0	2733.72
Phenolic degradetion of hydrophenylacetic acids
metabat.76_11101437_14	metabat.76	4-hydroxyphenylacetate 3-monooxygenase (EC 1.14.13.3) obsolete, now 1.14.14.9	0.523497	0	0	0.0732494	1	0.0910901	0.0582361	0	0	1178.03
metabat.76_12334675_5	metabat.76	4-hydroxyphenylacetate 3-monooxygenase (EC 1.14.13.3) obsolete, now 1.14.14.9	0	0	0	0	0	1	0	0	0	1748.21
metabat.76_1617537_12	metabat.76	4-hydroxyphenylacetate 3-monooxygenase (EC 1.14.13.3) obsolete, now 1.14.14.9	0	0	0	0.418297	0	0	0	0	1	212.199
metabat.76_2481467_5	metabat.76	4-hydroxyphenylacetate 3-monooxygenase (EC 1.14.13.3) obsolete, now 1.14.14.9	0	1	0	0.730555	0	0	0	0	0	307.1
metabat.76_2868789_14	metabat.76	4-hydroxyphenylacetate 3-monooxygenase (EC 1.14.13.3) obsolete, now 1.14.14.9	0	0	1	0	0.181553	0	0	0	0	895.064
metabat.76_2997079_6	metabat.76	4-hydroxyphenylacetate 3-monooxygenase (EC 1.14.13.3) obsolete, now 1.14.14.9	0	1	0	0	0	0	0.290409	0	0	247.558
metabat.76_7124221_8	metabat.76	4-hydroxyphenylacetate 3-monooxygenase (EC 1.14.13.3) obsolete, now 1.14.14.9	0	0	0	1	0.0632037	0	0	0	0	1610.9
metabat.76_9908753_7	metabat.76	4-hydroxyphenylacetate 3-monooxygenase (EC 1.14.13.3) obsolete, now 1.14.14.9	0	0	0	0	0	0	0	1	0	6527.79
metabat.154_6851176_2	metabat.154	4-hydroxyphenylacetate 3-monooxygenase (EC 1.14.13.3) obsolete, now 1.14.14.9	0	0	0	0	0	1	0.00999893	0.0332588	0.0313429	3202.1
metabat.438_39_length_3078_cov_1.382679_1	metabat.438	4-hydroxyphenylacetate 3-monooxygenase (EC 1.14.13.3) obsolete, now 1.14.14.9	1	0	0	0	0	0	0	0	0	784.027
metabat.76_110164_1	metabat.76	2-hydroxymuconic semialdehyde hydrolase (EC 3.7.1.9)	0	0	0	0.804142	0.914845	1	0	0	0	161.657
metabat.76_9444669_8	metabat.76	4-oxalocrotonate decarboxylase (EC 4.1.1.77)	0	0	0.0954989	0	0.0693524	0.151616	0	1	0.0728673	5376.8
metabat.76_475104_7	metabat.76	Benzoylformate decarboxylase (EC 4.1.1.7)	0	0	1	0	0	0	0.761251	0	0	243.259
metabat.76_7930945_3	metabat.76	Benzoylformate decarboxylase (EC 4.1.1.7)	0	1	0	0.243518	0.692606	0	0.0968031	0	0.145542	635.38
metabat.438_1060_length_935_cov_1.611244_1	metabat.438	3-4-dihydroxyphenylacetate 2-3-dioxygenase (EC 1.13.11.15)	0	0	0	1	0	0	0	0	0	1937.73
Aromatic amino acid metabolism
76.sub_4272899_1	76.sub	Indolepyruvate ferredoxin oxidoreductase- alpha and beta subunits	0	0	0	0.804142	0	1	0	0	0	97.0717
76.sub_933047_1	76.sub	Indolepyruvate ferredoxin oxidoreductase- alpha and beta subunits	0.871338	0	0	0	0.208057	0	0	1	0.655806	346.412
metabat.438_1140_length_895_cov_0.783920_3	metabat.438	Indolepyruvate ferredoxin oxidoreductase- alpha and beta subunits	0	0	0	0	0	0	0	0	1	1131.9
metabat.438_250_length_1785_cov_1.105575_1	metabat.438	Indolepyruvate ferredoxin oxidoreductase- alpha and beta subunits	0	0	0	0	1	0	0	0	0	537.555
metabat.154_31170_17	metabat.154	Indolepyruvate oxidoreductase subunit IorA (EC 1.2.7.8)	0	0	0	0	1	0	0.0625383	0.0520043	0.0283734	1656.3
metabat.154_4253906_4	metabat.154	Indolepyruvate oxidoreductase subunit IorA (EC 1.2.7.8)	0	0	0	0	0	0	0.234875	1	0.604497	266.834
metabat.154_5065180_2	metabat.154	Indolepyruvate oxidoreductase subunit IorA (EC 1.2.7.8)	0	0	1	0	0	0	0.00108715	0.00144645	0.000789179	116977
metabat.154_31170_18	metabat.154	Indolepyruvate oxidoreductase subunit IorB (EC 1.2.7.8)	0	0	0	0	0	0	0	1	0.0495997	252.847
metabat.154_4253906_5	metabat.154	Indolepyruvate oxidoreductase subunit IorB (EC 1.2.7.8)	0	0	0	0	0	0	0	0	1	26.7659
metabat.154_5065180_3	metabat.154	Indolepyruvate oxidoreductase subunit IorB (EC 1.2.7.8)	0	0	0	0	0	0	0	0.733142	1	287.015
metabat.154_269065_1	metabat.154	Phenylacetate-coenzyme A ligase (EC 6.2.1.30)	0	0	0	0	0	0	1	0	0.329961	396.525
metabat.154_31170_13	metabat.154	Phenylacetate-coenzyme A ligase (EC 6.2.1.30)	0	0	0	0	0	0	0.793745	0.0960066	1	150.632
metabat.154_3980625_2	metabat.154	Phenylacetate-coenzyme A ligase (EC 6.2.1.30)	0	0	0	0	0	0	0.51196	1	0.301911	1662.84
metabat.154_596243_9	metabat.154	Phenylacetate-coenzyme A ligase (EC 6.2.1.30)	0	0	0	0	0	0	1	0.125518	0.0996108	890.194
metabat.154_6851176_3	metabat.154	Phenylacetate-coenzyme A ligase (EC 6.2.1.30)	0	0	0	0	0	0	0.55103	0.513199	1	326.452
76.sub_906029_13	76.sub	Biosynthetic Aromatic amino acid aminotransferase alpha (EC 2.6.1.57) @ Aspartate aminotransferase (EC 2.6.1.1)	0	1	0	0	0	0.454245	0	0	0.436625	299.358
metabat.154_10354169_2	metabat.154	Biosynthetic Aromatic amino acid aminotransferase alpha (EC 2.6.1.57) @ Aspartate aminotransferase (EC 2.6.1.1)	0	0	0	0	0	0	0.642868	0.244381	1	217.266
207.sub_8257143_3	207.sub	Biosynthetic Aromatic amino acid aminotransferase beta (EC 2.6.1.57)	0	0	0	0	1	0	0	0	0	3145.42
209.sub_6091246_1	209.sub	Biosynthetic Aromatic amino acid aminotransferase beta (EC 2.6.1.57)	1	0	0	0	0	0	0	0.368506	0	15511.9
Reactive oxygen species detoxificiation - Decomposition of hydrogen peroxide (H2O2)
metabat.142_991450_10	metabat.142	Catalase (EC 1.11.1.6)
metabat.154_10870995_3	metabat.154	Catalase (EC 1.11.1.6)	0.525857	0	1	0	0	0	0	0	0	829.714
metabat.154_10870995_4	metabat.154	Catalase (EC 1.11.1.6)	0	0	0	0	0	0	0.116564	0.155088	1	195.516
207.sub_222625_8	207.sub	Catalase (EC 1.11.1.6) / Peroxidase (EC 1.11.1.7)	0	0	0	0	0	0	0.0169785	0.0225898	1	1990.57
207.sub_2817248_4	207.sub	Catalase (EC 1.11.1.6) / Peroxidase (EC 1.11.1.7)	0	0	0	0	0	0	1	0.710598	0.552583	748.053
209.sub_10370740_1	209.sub	Catalase (EC 1.11.1.6) / Peroxidase (EC 1.11.1.7)	0	0	0	0	0	0	0	0	1	2257.19
209.sub_10370740_2	209.sub	Catalase (EC 1.11.1.6) / Peroxidase (EC 1.11.1.7)	0	0	0	0	1	0	0	0	0	246.948
metabat.76_11065028_7	metabat.76	Catalase (EC 1.11.1.6) / Peroxidase (EC 1.11.1.7)	0	0	0	1	0	0	0	0	0	6601.19
metabat.154_9401112_1	metabat.154	Catalase (EC 1.11.1.6) / Peroxidase (EC 1.11.1.7)	0.0726115	0	0	0	0.0577813	0.0379039	0.363493	1	0.40077	6852.61
			0	0.733064	0	1	0.922273	0.721045	0.0120161	0.0213019	0.00663212	21550.6
Reactive oxygen species detoxificiation - Detoxification of superoxide (O2-)
metabat.154_3038278_10	metabat.154	Superoxide dismutase [Cu-Zn] precursor (EC 1.15.1.1)
metabat.76_12037556_9	metabat.76	Superoxide dismutase [Fe] (EC 1.15.1.1)	0	0	0	0	0	0	0	0.806456	1	70.9444
metabat.154_9014044_1	metabat.154	Superoxide reductase (EC 1.15.1.2)	0	0	0	0	0	0.260089	0	0	1	1070.85
209.sub_281513_5	209.sub	Manganese superoxide dismutase (EC 1.15.1.1)	0	0	0	0	0	0	0	0	1	103.123
			0	0.63682	0	1	0.396504	0	0.688443	0.594788	0	10195.3
Reactive oxygen species detoxificiation - Detoxification of hydroperoxide (ROOH)
209.sub_6590884_4	209.sub	Alkyl hydroperoxide reductase subunit C-like protein
metabat.76_4175915_14	metabat.76	Alkyl hydroperoxide reductase subunit C-like protein	0	1	0	0	0	0	0	0	0	596.921
metabat.154_4368274_8	metabat.154	Alkyl hydroperoxide reductase subunit C-like protein	0	0	0	0	0	0	0	0	1	992.819
metabat.438_825_length_1084_cov_1.148223_2	metabat.438	Alkyl hydroperoxide reductase subunit C-like protein	0	0	0	0	0	0	0	0	1	90.8657
			0	0	0	0	0	0	0	0	1	1543.49
Reactive oxygen species detoxificiation - Glutathion metabolism		Reduction of H2O2 and peroxide radicals
metabat.142_616871_21	metabat.142	Glutathione peroxidase family protein
metabat.142_9024839_6	metabat.142	Glutathione peroxidase family protein	0	0	0.826605	1	0	0	0	0	0	977.022
207.sub_6700713_3	207.sub	Glutathione reductase (EC 1.8.1.7)	1	0	0	0	0	0	0	0	0	769.009
metabat.142_5434644_13	metabat.142	Glutathione reductase (EC 1.8.1.7)	0	0	0	0	0	0	0	0	1	176.805
metabat.438_1019_length_960_cov_2.092915_1	metabat.438	Glutathione reductase (EC 1.8.1.7)	0	0.23631	0.404348	0	0	0	0	0	1	2864.63
		gamma-glutamyl cycle: glutathione biosynthesis and homeostasis	0	0	0	0	0	0	0	0	1	306.875
metabat.142_8308427_9	metabat.142	Glutamate--cysteine ligase (EC 6.3.2.2)
207.sub_1301891_8	207.sub	Glutathione synthetase (EC 6.3.2.3)	0	0	1	0	0	0	0	0	0	576.612
metabat.142_2005879_31	metabat.142	Glutathione synthetase (EC 6.3.2.3)	0	0	0	0	0	1	0	0	0	5936.89
metabat.142_8328889_11	metabat.142	Glutathione synthetase (EC 6.3.2.3)	0	0.31508	0.606523	0	0	0.678827	0	0	1	2001.42
metabat.438_76_length_2532_cov_1.645705_2	metabat.438	Glutathione synthetase (EC 6.3.2.3)	0	1	0	0	0	0	0	0	0	350.977
metabat.154_735790_10	metabat.154	5-oxoprolinase (EC 3.5.2.9)	0	0	0	0	0	0	0	1	0	1338.06
metabat.154_7489510_1	metabat.154	5-oxoprolinase (EC 3.5.2.9)	0	0	0	1	0	0	0.0532715	0.0447647	0.0314545	2238.28
metabat.438_27_length_3470_cov_1.260753_1	metabat.438	Glutathione S-transferase	0	0	0	0	0	0	0	0.504035	1	69.8399
metabat.438_1683_length_663_cov_1.290780_1	metabat.438	Glutathione S-transferase (EC 2.5.1.18)	0	0	0	1	0	0	0	0	0.288187	1444.39
metabat.438_964_length_993_cov_0.739374_2	metabat.438	Glutathione S-transferase family protein	0	0	0	0	0	0	1	0	0	1482.72
207.sub_6613510_7	207.sub	Glutathione S-transferase- omega (EC 2.5.1.18)	0	0	0	0	0	1	0	0	0	15489.3
metabat.142_5461984_12	metabat.142	Glutathione S-transferase- omega (EC 2.5.1.18)	0	0	1	0.367109	0	0	0	0	0	10255.7
metabat.438_949_length_1001_cov_1.374723_1	metabat.438	Glutathione S-transferase- omega (EC 2.5.1.18)	1	0	0	0	0	0	0	0	0	426.875
207.sub_12569544_1	207.sub	Gamma-glutamyltranspeptidase (EC 2.3.2.2)	0	0	0	0	0	0	0	0	1	1878.46
metabat.76_12069526_3	metabat.76	Gamma-glutamyltranspeptidase (EC 2.3.2.2)	0	1	0	0	0	0	0	0	0	3597.82
metabat.76_388957_29	metabat.76	Gamma-glutamyltranspeptidase (EC 2.3.2.2)	0	0	0	1	0	0.621781	0	0	0	160.154
metabat.76_5807600_1	metabat.76	Gamma-glutamyltranspeptidase (EC 2.3.2.2)	0	1	0	0	0	0	0	0	0	830.872
metabat.76_7103211_8	metabat.76	Gamma-glutamyltranspeptidase (EC 2.3.2.2)	1	0	0	0.629655	0	0.261005	0	0	0	347.524
metabat.76_8611272_8	metabat.76	Gamma-glutamyltranspeptidase (EC 2.3.2.2)	0	0	0	0	1	0	0	0	0	168.513
metabat.142_10591538_7	metabat.142	Gamma-glutamyltranspeptidase (EC 2.3.2.2)	0	1	0	0	0	0.454245	0	0	0	218.818
metabat.142_1866012_26	metabat.142	Gamma-glutamyltranspeptidase (EC 2.3.2.2)	0.289784	0.214704	0.275535	1	0	0	0	0	0	856.503
metabat.142_956706_33	metabat.142	Gamma-glutamyltranspeptidase (EC 2.3.2.2)	0	1	0	0	0	0	0	0	0	196.988
metabat.438_1291_length_824_cov_1.222069_1	metabat.438	Gamma-glutamyltranspeptidase (EC 2.3.2.2)	0	0	0.269566	0	0	0	0	0	1	1723.08
metabat.438_1479_length_740_cov_0.828393_1	metabat.438	Gamma-glutamyltranspeptidase (EC 2.3.2.2)	0	0	0	0	0	0	1	0	0	719.381
metabat.438_1513_length_725_cov_0.789137_1	metabat.438	Gamma-glutamyltranspeptidase (EC 2.3.2.2)	0	0	0	0	0	0	0	0	1	493.78
metabat.438_665_length_1226_cov_1.104703_1	metabat.438	Gamma-glutamyltranspeptidase (EC 2.3.2.2)	0	0	0	0	0	0	0	0	1	1222.82
metabat.438_733_length_1157_cov_1.906427_1	metabat.438	Gamma-glutamyltranspeptidase (EC 2.3.2.2)	0.357296	1	0	0.167642	0	0	0	0	0	2490.38
207.sub_2050154_6	207.sub	Membrane alanine aminopeptidase N (EC 3.4.11.2)	1	0	0	0	0	0	0.334495	0	0	943.006
metabat.142_190762_5	metabat.142	Membrane alanine aminopeptidase N (EC 3.4.11.2)	0	0	0.272399	1	0	0	0.0469367	0	0.155618	6890.92
			0	0.232076	0.297829	0	0.768121	1	0	0	0	498.04
Reactive oxygen species detoxificiation - Electrophile defense
207.sub_2404462_18	207.sub	Glutathione-regulated potassium-efflux system protein KefB
metabat.76_1493300_3	metabat.76	Glutathione-regulated potassium-efflux system protein KefB	0	0	0	0	0	0	0	0	1	204.029
metabat.76_2784619_2	metabat.76	Glutathione-regulated potassium-efflux system protein KefB	0	0	0	0.878993	1	0	0	0	0	85.5716
metabat.76_6392220_6	metabat.76	Glutathione-regulated potassium-efflux system protein KefB	0	0	0	0	0.951763	0	0	0	1	180.443
metabat.142_1547215_5	metabat.142	Glutathione-regulated potassium-efflux system protein KefB	1	0	0	0	0	0.261005	0.166867	0	0.250881	514.509
metabat.142_8193336_22	metabat.142	Glutathione-regulated potassium-efflux system protein KefB	0	0	1	0	0	0	0	0	0.824371	691.833
metabat.142_5866838_3	metabat.142	Glutathione-regulated potassium-efflux system protein KefC	0	0.787699	0	0.733752	0	0	0	0	1	1140.65
metabat.76_2502133_10	metabat.76	putative Glutathione-regulated potassium-efflux system protein KefB	0	0	0	1	0	0	0	0	0	978.526
metabat.438_614_length_1268_cov_1.228400_2	metabat.438	putative Glutathione-regulated potassium-efflux system protein KefB	0	0	0	1	0.568833	0	0	0	0	527.178
metabat.438_657_length_1232_cov_1.531333_1	metabat.438	putative Glutathione-regulated potassium-efflux system protein KefB	0	0	0	0	1	0	0	0	0	975.584
207.sub_5008437_4	207.sub	Glutathione-regulated potassium-efflux system ancillary protein KefG	0	0	0	0	1	0	0	0	0	3121.23
metabat.142_5866838_4	metabat.142	Glutathione-regulated potassium-efflux system ancillary protein KefG	0	0	0	0	0	0	0	0	1	360.286
metabat.438_1098_length_913_cov_2.001229_1	metabat.438	Glutathione-regulated potassium-efflux system ancillary protein KefG	0.262929	0	1	0	0	0	0	0	0.618279	2592.86
metabat.142_6756784_19	metabat.142	Glutathione-regulated potassium-efflux system ATP-binding protein	0	0	0	0	0	1	0.234224	0	0	8880.55
207.sub_8133568_4	207.sub	Potassium channel protein	0	0.0371061	1	0	0.245626	0	0	0	0.353302	4340.01
metabat.76_10242502_10	metabat.76	Potassium channel protein	0	0	0	0	0	0	0	1	0.194408	719.139
metabat.142_5941350_8	metabat.142	Potassium channel protein	0	1	0	0	0	0	0	0	0	530.904
metabat.154_1737013_15	metabat.154	Potassium channel protein	0	0	0.595658	0	0	1	0	0	0	387.154
metabat.154_2969471_5	metabat.154	Potassium channel protein	0	0	0	0	0	0	0	0.448031	1	69.4931
metabat.154_903449_7	metabat.154	Potassium channel protein	0	0	0	0	0	0	0.125267	1	0.991995	189.635
metabat.438_2449_length_450_cov_1.301994_2	metabat.438	Cyclic AMP receptor protein	0	0	0	0	0	0	0.210046	0.239541	1	580.862
207.sub_8972967_2	207.sub	Hydrolase- alpha/beta fold family functionally coupled to Phosphoribulokinase	0	0	0	0	0	0	1	0	0	2443
metabat.76_7253220_5	metabat.76	Hydrolase- alpha/beta fold family functionally coupled to Phosphoribulokinase	0	0	0	0	0	0	0	1	0	1251.89
metabat.438_294_length_1691_cov_2.094849_1	metabat.438	Hydrolase- alpha/beta fold family functionally coupled to Phosphoribulokinase	0	0	0	1	0	0.31089	0	0	0	521.543
209.sub_4616250_2	209.sub	Oxygen-insensitive NAD(P)H nitroreductase (EC 1.-.-.-) / Dihydropteridine reductase (EC 1.5.1.34)	0	0	0	0	0	0	0	0	1	5013.51
metabat.154_8778158_2	metabat.154	Oxygen-insensitive NAD(P)H nitroreductase (EC 1.-.-.-) / Dihydropteridine reductase (EC 1.5.1.34)	0	0	0	0	1	0	0	0	0	611.859
207.sub_2266016_5	207.sub	Phosphoribulokinase (EC 2.7.1.19)	0	0	0	0	0	0	1	0.851516	0.659922	973.758
metabat.142_2399560_9	metabat.142	Phosphoribulokinase (EC 2.7.1.19)	0	0	0	0	0	0	0	1	0.129605	2060.78
			0	0	0	0	1	0	0	0	0	1112.09

## Sheet: TableS9
Supplementary Table 9. Description of mass spectrometry imaging datasets
Correspondence to Figure S4	DATASET	METASPACE ID**	REPLICATE	CMC embedded	MATRIX*
b	MS1_20180130_PO_1200	MPIMM_076_QE_P_PO_1200	Plant root nr. 1	yes	SDHB
c	MS1_20180404_PO_1200	n/a	Plant root nr. 2	yes	SDHB
d	MS1_20180405_PO_1200	MPIMM_083_QE_P_PO_1200	Plant root nr. 3	yes	SDHB
e	20190614_MS1_A19r-20	MPIMM_156_QE_P_SGR_CF	Plant root nr. 4 (technical replicate)	yes	SDHB
f	20190828_MS1_A19r-22	MPIMM_187_QE_P_SGR_CF	Plant root nr. 4 (technical replicate )	yes	SDHB
g	20190613_MS1_A19r-18	MPIMM_155_QE_P_SGR_CF	Plant root nr. 4 (technical replicate )	no	SDHB
h	20190822_MS1_A19r-19	MPIMM_186_QE_P_SGR_CF	Plant root nr. 4 (technical replicate )	no	SDHB
N/A	MS34_20180802_SeaGrassRoot_70-1000_9AA_neg_A25_20um_98X109	MPIMM_104_QE_P_SGR_CF	Data set for negative ion mode MSI	yes	9AA
*Matrix
CMC = Carboxymethyl cellulose
SDHB = super 2,5-dihydroxybenzoic acid;
9AA = 9-aminoacridine.
** Visit metaspace2020.eu
